# Supplementary material for: Effect of the interpregnancy interval after early pregnancy loss on pregnancy outcomes after subsequent embryo transfer: a retrospective cohort study
Source: PeerJ. 2026 Mar 16;14:e20949. doi: 10.7717/peerj.20949 (PMC13001656; doi:10.7717/peerj.20949)
Supplement: Supplemental Information 1 [file peerj-14-20949-s001.xlsx]

## Sheet: Sheet1
group
1=“IPI<3 months”
2=“3~6 months”
3=“6~12month”
4=“≥12 months”
EN-7
0=Endometrial thickness ＞7 mm
1=Endometrial thickness ≤7 mm
≥35y（Female age at OPU）
0=<35years old
1=≥35years old
≥35years old2(Female age at FET)
0=<35years old
1=≥35years old
IPI
1=“IPI<3 months”
2=“3~6 months”
3=“6~12month”
4=“≥12 months”
Abortion mode
2=Surgical evacuation for the preceding EPL
1=non-surgical evacuation for the preceding EPL
Endometrial preparation
1=Natural cycle
2=Hormonal replacement therapy
3=Stimulated regimen
fertility method
1=IVF
2=ICSI
History of cesarean delivery
1=yes
0=no
Infertility cause
tubal-factor
1=yes
0=no
ovarian-factor
1=yes
0=no
male-factor
1=yes
0=no
other-factor
1=yes
0=no
Diagnosis of PCOS
1=yes
0=no
Diminished ovarian reserve
1=yes
0=no
Embryo developmental stage
1=Cleavage
2=Blastocyst
Transfer ≥1 good-quality embryo
1=yes
0=no
conception
1=yes
0=no
clinical-pregnancy
1=yes
0=no
total LOSS
1=yes
0=no
biochemical loss
1=yes
0=no
clinical loss
1=yes
0=no
live birth
1=yes
0=no
preterm birth
1=yes
0=no
single
1=yes
0=no
twin
1=yes
0=no
LBW
1=yes
0=no
SGA
1=yes
0=no
LGA
1=yes
0=no
GDM
1=yes
0=no
preeclampsia
1=yes
0=no
PROM
1=yes
0=no
