# Supplementary material for: Effect of the interpregnancy interval after early pregnancy loss on pregnancy outcomes after subsequent embryo transfer: a retrospective cohort study
Source: PeerJ. 2026 Mar 16;14:e20949. doi: 10.7717/peerj.20949 (PMC13001656; doi:10.7717/peerj.20949)
Supplement: Supplemental Information 2 [file peerj-14-20949-s002.xlsx]

## Sheet: Sheet1
Case_ID	group	Endometrial thickness	EN-7	CLP-cycle	No. of previous embryo transfer cycles	Female age at OPU	≥35years old	Female age at FET	≥35years old2	Body mass index	Gestational age of preceding EPL	IPI-M	IPI	Abortion mode	No. of previous clinical pregnancy	No. of previous delivery	Endometrial preparation	fertility method	ETFailtime_sys	History of cesarean delivery	tubal-factor	ovarian-factor	male-factor	other-factor	Diagnosis of PCOS	Diminished ovarian reserve	FSH level	No. of retrieved oocytes	No. of embryos transferred	Embryo developmental stage	Transfer ≥1 good-quality embryo	No_implant	conception	clinical-pregnancy	total LOSS	biochemical loss	clinical loss	live birth	preterm birth	single	twin	LBW	SGA	LGA	GDM	preeclampsia	PROM
1	4=≥12 months	7.1	0=Endometrial thickness ＞7 mm	FET	1	33	0=<35years old	34	0=<35years old	25.6821	64	12+	4≥12 months	2=Surgical evacuation for the preceding EPL	2	0	1=Natural cycle	1=IVF	0	1=yes	1=yes	0=no	0=no	0=no	0=no	0=no	5.4	11	2	1=Cleavage	1=yes	0	0=no	0=no	0=no	0=no	0=no	0=no	0=no	0=no	0=no	0=no	0=no	0=no	0=no	0=no	0=no
2	3=6~12month	7	1=Endometrial thickness ≤7 mm	FET	1	29	0	30	0	26.0375	58	7+	3=6~12month	1=non-surgical evacuation for the preceding EPL	1	0	3=Stimulated regimen	1	0	0=no	1	0	0	0	1=yes	0	4.3	21	2	1	1	0	0	0	0	0	0	0	0	0	0	0	0	0	0	0	0
3	1=<3 months	10.2	0	IVF	1	41	1=≥35years old	41	1=≥35years old	21.83	70	2+	1=<3 months	1	2	1	1	1	0	0	1	0	0	0	0	1=yes	4.4	7	2	1	1	0	0	0	0	0	0	0	0	0	0	0	0	0	0	0	0
4	1	8.4	0	FET	1	35	1	35	1	28.2284	54	2+	1	1	3	1	2=Hormonal replacement therapy	1	2	1	0=no	1=yes	0	0	0	0	5.7	15	2	1	0=no	2	1=yes	1=yes	0	0	0	1=yes	0	0	1=yes	0	1=yes	0	0	0	0
5	3	7.6	0	FET	1	32	0	33	0	21.4844	60	6+	3	1	1	0	1	1	8	1	1	0	0	0	0	0	4.53	25	2	2=Blastocyst	0	1	1	1	0	0	0	1	1=yes	1=yes	0	0	0	0	0	0	0
6	3	10.5	0	FET	2	29	0	30	0	20.5499	56	6+	3	2	3	0	1	1	1	0	1	0	0	0	0	0	6.78	15	1	2	0	0	1	0	1=yes	1=yes	0	0	0	0	0	0	0	0	0	0	0
7	2=3~6 months	8.6	0	IVF	1	33	0	33	0	22.8624	78	4	2=3~6 months	1	1	0	1	1	0	0	1	0	0	0	0	0	10.2	12	2	1	1	0	0	0	0	0	0	0	0	0	0	0	0	0	0	0	0
8	4	10.6	0	FET	3	33	0	36	1	21.4533	89	12+	4	2	4	1	1	2=ICSI	0	0	0	0	1=yes	0	0	0	5.1	29	2	1	1	2	1	1	0	0	0	1	0	0	1	0	0	0	0	0	0
9	3	8.6	0	FET	2	33	0	33	0	20.0046	60	7	3	2	6	1	1	1	1	0	1	0	0	0	0	0	2	13	2	1	1	1	1	1	0	0	0	1	0	1	0	0	0	0	1=yes	0	0
10	2	11.5	0	IVF	1	29	0	30	0	24.0055	83	4+	2	1	1	0	1	1	0	0	0	0	0	1=yes	0	0	7.38	8	2	1	1	0	0	0	0	0	0	0	0	0	0	0	0	0	0	0	0
11	2	9.2	0	FET	1	30	0	32	0	31.2213	77	3+	2	1	1	0	1	2	0	0	0	0	1	0	0	0	6.5	13	2	1	1	0	0	0	0	0	0	0	0	0	0	0	0	0	0	0	0
12	2	9.8	0	FET	1	32	0	32	0	24.974	54	3+	2	1	5	1	1	1	0	1	0	0	0	1	0	0	6.6	21	2	1	1	0	0	0	0	0	0	0	0	0	0	0	0	0	0	0	0
13	3	9	0	FET	3	28	0	33	0	22.8624	64	9+	3	1	2	1	1	2	1	0	0	0	1	0	0	0	3.27	10	2	2	0	1	1	1	0	0	0	1	0	1	0	0	0	0	0	0	0
14	2	5.8	1	FET	1	40	1	41	1	21.4536	69	4+	2	2	2	1	1	1	0	1	0	0	0	1	0	0	7.2	20	2	1	1	2	1	1	1	0	1=yes	0	0	0	0	0	0	0	0	0	0
15	3	8.7	0	FET	1	25	0	26	0	28.2828	86	8	3	1	1	0	1	1	0	0	1	0	0	0	0	0	7.97	15	2	1	1	0	0	0	0	0	0	0	0	0	0	0	0	0	0	0	0
16	2	11.4	0	IVF	1	29	0	33	0	30.303	79	5+	2	1	1	0	1	2	0	0	1	0	0	0	0	0	7.1	16	2	1	1	2	1	1	0	0	0	1	0	0	1	0	0	1=yes	0	1=yes	0
17	3	8.8	0	FET	3	37	1	33	0	25.7117	71	8	3	2	2	0	1	1	2	0	0	0	1	0	0	0	7.6	16	2	1	1	1	1	1	0	0	0	1	0	1	0	0	0	0	0	0	0
18	3	15.1	0	FET	1	37	1	39	1	22.3133	46	7+	3	1	2	0	2	1	2	0	0	1	0	0	0	0	12.3	7	2	1	1	1	1	1	1	0	1	0	0	0	0	0	0	0	0	0	0
19	3	8.7	0	IVF	1	37	1	38	1	26.6667	70	6+	3	1	2	0	1	2	0	0	0	1	0	0	0	0	6	14	2	1	1	0	0	0	0	0	0	0	0	0	0	0	0	0	0	0	0
20	2	13.3	0	IVF	1	31	0	32	0	25.0865	63	3+	2	1	3	0	1	2	0	0	0	0	1	0	0	0	7.7	12	2	1	1	1	1	1	1	0	1	0	0	0	0	0	0	0	0	0	0
21	3	9.2	0	FET	1	33	0	34	0	20.1951	76	10+	3	1	1	0	1	2	1	0	0	0	1	0	0	0	5.9	29	1	1	0	0	0	0	0	0	0	0	0	0	0	0	0	0	0	0	0
22	2	7.4	0	IVF	1	30	0	31	0	20.7008	60	3+	2	2	1	0	1	1	0	0	0	0	1	0	0	0	8.9	23	2	1	1	1	1	1	0	0	0	1	0	1	0	0	0	0	0	0	0
23	2	8.9	0	FET	1	37	1	38	1	20.83	72	5+	2	1	1	0	1	2	0	0	0	0	1	0	0	1	2.8	5	1	2	0	0	0	0	0	0	0	0	0	0	0	0	0	0	0	0	0
24	3	12.3	0	FET	3	38	1	39	1	24.1672	66	7+	3	1	1	0	1	2	3	1	1	0	0	0	0	0	6.74	17	2	1	1	1	1	1	0	0	0	1	0	1	0	0	0	0	0	0	0
25	4	9.6	0	FET	2	26	0	29	0	18.3655	54	24+	4	1	2	0	1	1	1	0	0	0	1	0	0	0	8.36	10	1	2	0	0	0	0	0	0	0	0	0	0	0	0	0	0	0	0	0
26	3	9.1	0	FET	2	32	0	33	0	17.6309	54	6+	3	2	1	0	2	2	1	0	1	0	0	0	0	0	4.9	15	2	1	1	2	1	1	0	0	0	1	1	0	1	0	1	0	0	0	1=yes
27	2	9.5	0	IVF	1	41	1	41	1	22.1003	53	3+	2	2	1	0	1	1	1	0	0	1	0	0	0	0	11.45	19	2	1	1	1	1	1	1	0	1	0	0	0	0	0	0	0	0	0	0
28	2	9.3	0	FET	1	37	1	38	1	22.68	64	5+	2	2	1	0	1	2	0	0	0	0	0	1	0	0	6.44	19	2	1	1	0	0	0	0	0	0	0	0	0	0	0	0	0	0	0	0
29	2	7.5	0	IVF	1	39	1	40	1	22.8545	71	5+	2	2	2	0	2	1	4	0	1	0	0	0	0	0	5	13	2	1	1	1	1	1	0	0	0	1	0	1	0	0	0	1	0	0	0
30	3	12.4	0	FET	3	31	0	33	0	24.8591	80	11+	3	2	2	0	2	1	3	0	1	0	0	0	1	0	3.8	24	2	2	1	0	0	0	0	0	0	0	0	0	0	0	0	0	0	0	0
31	2	8	0	FET	2	30	0	31	0	22.5827	58	3+	2	1	1	0	1	1	1	0	1	0	0	0	0	0	5.3	28	2	1	1	1	1	1	0	0	0	1	0	1	0	0	0	0	0	0	0
32	2	9	0	FET	1	34	0	34	0	22.2656	63	3+	2	1	1	0	1	1	0	0	1	0	0	0	0	0	6.2	21	2	1	1	0	0	0	0	0	0	0	0	0	0	0	0	0	0	0	0
33	3	7.9	0	FET	1	32	0	33	0	25.1486	51	6+	3	2	2	0	2	1	0	0	0	1	0	0	1	0	5.1	29	2	1	0	1	1	1	0	0	0	1	0	1	0	0	0	1	0	0	0
34	3	14.6	0	FET	1	37	1	38	1	23.4221	71	6+	3	1	1	0	1	2	0	0	0	0	1	0	0	0	6.92	13	2	1	0	2	1	1	1	0	1	0	0	0	0	0	0	0	0	0	0
35	3	9.8	0	IVF	1	30	0	31	0	26.4236	72	6+	3	2	1	0	1	1	0	0	1	0	0	0	0	0	5.41	13	2	1	1	0	0	0	0	0	0	0	0	0	0	0	0	0	0	0	0
36	4	9	0	IVF	1	38	1	40	1	22.6757	84	26+	4	1	3	1	1	2	0	1	0	0	1	0	0	0	8.7	9	2	1	1	0	0	0	0	0	0	0	0	0	0	0	0	0	0	0	0
37	2	8.4	0	FET	2	30	0	30	0	17.6254	60	4+	2	2	1	0	1	1	1	0	1	0	0	0	0	0	6.58	17	2	1	1	2	1	1	1	0	1	0	0	0	0	0	0	0	0	0	0
38	3	8.3	0	FET	2	35	1	36	1	21.0938	47	8+	3	1	1	0	1	1	2	0	1	0	0	0	0	0	6.4	14	1	2	0	1	1	1	1	0	1	0	0	0	0	0	0	0	0	0	0
39	1	11.8	0	IVF	1	33	0	33	0	22.0386	74	1+	1	1	2	0	3	1	0	0	1	0	0	0	1	0	2.5	7	2	1	1	1	1	1	0	0	0	1	0	1	0	0	0	0	0	0	0
40	2	10	0	FET	1	32	0	32	0	22.5895	63	4+	2	1	2	0	1	2	0	0	0	0	1	0	0	0	5.7	11	2	1	0	1	1	1	0	0	0	1	0	1	0	0	0	0	0	0	0
41	2	10.2	0	FET	3	26	0	30	0	21.4844	54	3+	2	1	3	1	3	1	0	0	1	0	0	0	1	0	5.16	14	2	1	0	2	1	1	0	0	0	1	0	0	1	0	0	0	0	0	0
42	4	7.6	0	FET	3	34	0	37	1	25.7117	68	20+	4	1	3	0	2	1	2	0	0	1	0	0	1	0	5.6	24	2	1	0	0	0	0	0	0	0	0	0	0	0	0	0	0	0	0	0
43	3	10	0	FET	4	31	0	34	0	26.1719	77	11+	3	2	1	0	1	2	3	0	0	0	0	1	0	0	3.81	30	2	1	0	2	1	1	0	0	0	1	1	1	0	1=yes	0	0	1	1	1
44	3	11.5	0	FET	1	31	0	32	0	23.3355	86	6+	3	1	1	0	1	2	0	0	0	0	1	0	0	0	5.25	15	2	1	1	1	1	1	0	0	0	1	0	1	0	0	0	0	0	0	0
45	3	8.6	0	FET	3	38	1	40	1	22.0386	78	7+	3	1	1	0	1	2	1	0	0	0	0	1	0	0	7.81	18	2	1	1	1	1	1	1	0	1	0	0	0	0	0	0	0	0	0	0
46	3	9.8	0	FET	1	33	0	34	0	19.6752	70	7+	3	2	1	0	1	2	0	0	1	0	0	0	0	0	5.6	30	2	1	1	0	0	0	0	0	0	0	0	0	0	0	0	0	0	0	0
47	4	8.7	0	FET	4	27	0	31	0	24.2215	58	12+	4	2	1	0	1	1	3	0	0	1	0	0	0	0	5.15	14	2	2	0	0	0	0	0	0	0	0	0	0	0	0	0	0	0	0	0
48	4	7.9	0	IVF	1	32	0	34	0	27.0552	84	12+	4	2	3	0	1	1	0	0	0	1	0	0	0	1	8.9	4	1	2	0	0	0	0	0	0	0	0	0	0	0	0	0	0	0	0	0
49	3	9.6	0	IVF	1	29	0	30	0	20.7612	57	10+	3	1	2	0	2	1	0	0	0	1	0	0	0	0	7.7	14	2	1	0	0	0	0	0	0	0	0	0	0	0	0	0	0	0	0	0
50	2	11.9	0	FET	1	36	1	37	1	18.3594	74	5+	2	1	1	0	1	1	0	0	1	0	0	0	0	0	7.6	9	2	1	1	1	1	1	0	0	0	1	0	1	0	0	0	0	0	0	0
51	1	11.8	0	FET	2	26	0	27	0	30.8642	60	2+	1	1	1	0	1	2	0	0	0	0	1	0	0	0	8.4	22	2	1	1	2	1	1	0	0	0	1	0	1	0	0	0	0	0	0	0
52	2	6.8	1	FET	2	32	0	36	1	17.7154	87	3+	2	2	3	1	1	1	0	0	0	1	0	0	0	0	6.73	16	2	1	1	2	1	1	0	0	0	1	0	0	1	0	1	0	0	0	0
53	2	9.3	0	IVF	1	33	0	33	0	25.2363	64	3+	2	1	3	0	1	2	0	0	0	0	1	0	0	0	5.9	12	2	2	1	0	0	0	0	0	0	0	0	0	0	0	0	0	0	0	0
54	3	11.3	0	FET	1	29	0	30	0	21.7738	68	6+	3	1	1	0	1	1	0	0	1	0	0	0	0	0	2.5	24	2	1	1	2	1	1	0	0	0	1	0	0	1	0	0	0	0	0	0
55	3	7.3	0	FET	1	28	0	29	0	20.3125	60	7+	3	1	1	0	3	1	0	0	0	1	0	0	1	0	5.6	16	2	1	1	0	0	0	0	0	0	0	0	0	0	0	0	0	0	0	0
56	4	6.6	1	IVF	1	34	0	35	1	24.2188	52	23+	4	2	3	0	1	1	0	0	1	0	0	0	0	1	2	7	2	1	1	1	1	1	1	0	1	0	0	0	0	0	0	0	0	0	0
57	1	8.6	0	FET	2	39	1	39	1	34.2936	46	2+	1	1	1	0	2	1	1	0	0	0	0	1	0	0	8.22	10	2	1	0	0	0	0	0	0	0	0	0	0	0	0	0	0	0	0	0
58	2	9.3	0	IVF	1	33	0	34	0	26.3702	79	5+	2	1	3	0	1	1	0	0	1	0	0	0	0	0	10.5	13	2	1	0	0	0	0	0	0	0	0	0	0	0	0	0	0	0	0	0
59	4	9.3	0	FET	1	32	0	34	0	21.3599	49	20+	4	2	1	0	1	2	2	0	0	0	1	0	0	0	7.3	28	2	1	1	0	0	0	0	0	0	0	0	0	0	0	0	0	0	0	0
60	3	10.6	0	IVF	1	31	0	32	0	27.5482	68	6+	3	1	1	0	1	1	0	0	1	0	0	0	0	0	4.96	10	1	1	0	0	0	0	0	0	0	0	0	0	0	0	0	0	0	0	0
61	3	7.6	0	FET	3	35	1	37	1	23.6614	83	9+	3	2	2	0	1	1	1	0	1	0	0	0	0	0	5.33	19	2	1	0	0	0	0	0	0	0	0	0	0	0	0	0	0	0	0	0
62	2	16.5	0	FET	2	32	0	32	0	18.75	70	4+	2	1	1	0	1	2	0	0	0	1	0	0	0	0	5.7	8	2	1	1	1	1	1	0	0	0	1	0	1	0	0	0	0	0	0	0
63	3	12.4	0	FET	1	36	1	37	1	19.8141	82	6+	3	1	2	0	1	1	0	0	1	0	0	0	0	0	5.2	18	2	1	0	0	1	0	1	1	0	0	0	0	0	0	0	0	0	0	0
64	4	6.3	1	FET	1	29	0	31	0	19.563	47	12+	4	2	1	0	2	2	0	0	0	0	1	0	1	0	7.6	41	2	1	1	0	0	0	0	0	0	0	0	0	0	0	0	0	0	0	0
65	1	9.3	0	FET	1	40	1	41	1	26.8386	67	2+	1	1	1	0	3	1	0	0	1	0	0	0	1	0	4.9	46	2	1	1	0	0	0	0	0	0	0	0	0	0	0	0	0	0	0	0
66	2	9	0	FET	2	34	0	35	1	22.3081	65	4+	2	1	1	0	1	1	3	0	1	0	0	0	0	0	7.3	29	2	1	0	1	1	1	0	0	0	1	1	1	0	0	0	0	0	0	1
67	2	9.5	0	FET	2	38	1	38	1	21.7784	46	3+	2	1	3	0	1	1	4	0	1	0	0	0	0	1	8.12	14	2	2	0	0	0	0	0	0	0	0	0	0	0	0	0	0	0	0	0
68	3	8.2	0	FET	2	33	0	34	0	26.4381	65	6+	3	2	2	0	2	2	1	0	0	0	1	0	1	0	5.7	27	2	1	1	0	1	0	1	1	0	0	0	0	0	0	0	0	0	0	0
69	2	7.7	0	FET	2	29	0	30	0	19.1953	74	4+	2	1	2	0	1	1	1	0	1	0	0	0	0	0	9.81	9	2	2	0	1	1	1	0	0	0	1	0	1	0	0	0	0	0	0	0
70	3	10	0	FET	4	29	0	32	0	30.0433	65	7+	3	1	1	0	2	2	1	0	0	0	1	0	1	0	4.9	23	1	2	0	0	0	0	0	0	0	0	0	0	0	0	0	0	0	0	0
71	2	7.9	0	FET	1	28	0	29	0	23.2335	60	3+	2	1	1	0	1	1	0	0	1	0	0	0	0	0	6.03	27	2	1	1	1	1	1	1	0	1	0	0	0	0	0	0	0	0	0	0
72	1	9	0	FET	1	27	0	28	0	21.4844	66	2+	1	1	1	0	2	1	0	0	0	0	0	1	0	0	6.7	24	2	2	1	2	1	1	0	0	0	1	1	0	1	0	1	0	1	1	0
73	2	8.5	0	FET	1	33	0	34	0	21.2279	74	5+	2	1	1	0	1	2	1	0	1	0	0	0	0	0	6	17	2	1	1	1	1	1	0	0	0	1	0	1	0	0	0	0	0	0	0
74	2	8.2	0	FET	1	32	0	33	0	19.487	63	3+	2	2	2	0	1	1	0	0	1	0	0	0	0	0	6.24	20	2	1	1	1	1	1	0	0	0	1	0	1	0	0	0	0	0	0	0
75	1	8.9	0	FET	1	27	0	28	0	21.3039	54	2+	1	1	1	0	1	1	0	0	0	0	0	1	0	0	5.7	23	2	1	0	1	1	1	1	0	1	0	0	0	0	0	0	0	0	0	0
76	3	12.6	0	FET	1	36	1	37	1	31.2213	60	10+	3	1	2	1	1	1	0	0	1	0	0	0	0	0	4	27	2	1	1	0	0	0	0	0	0	0	0	0	0	0	0	0	0	0	0
77	2	9.6	0	FET	1	33	0	34	0	26.5839	76	3+	2	1	5	0	1	1	0	0	1	0	0	0	0	0	8.7	10	2	1	0	0	0	0	0	0	0	0	0	0	0	0	0	0	0	0	0
78	2	8	0	IVF	1	39	1	39	1	25.9095	56	4+	2	1	3	0	1	1	0	1	1	0	0	0	0	0	6.08	11	1	1	1	1	1	1	0	0	0	1	0	1	0	0	0	0	0	0	0
79	2	7.2	0	FET	1	27	0	28	0	24.0238	56	3+	2	1	1	0	1	2	1	0	0	0	1	0	0	0	7.58	18	2	1	1	1	1	1	0	0	0	1	0	1	0	0	0	1	0	0	0
80	2	8.6	0	IVF	1	36	1	37	1	22.7615	72	3+	2	1	2	1	1	1	1	0	0	1	0	0	0	1	6.26	7	1	1	0	1	1	1	0	0	0	1	0	1	0	0	0	1	0	0	0
81	2	9.7	0	IVF	1	29	0	29	0	22.0386	77	4+	2	1	1	0	3	2	0	0	0	0	1	0	1	0	5.65	13	2	1	1	2	1	1	0	0	0	1	1	0	1	0	0	0	0	0	0
82	1	9.9	0	FET	1	33	0	34	0	21.7738	63	2+	1	1	1	0	1	1	0	0	1	0	0	0	0	0	7.2	20	2	1	0	1	1	1	0	0	0	1	0	1	0	0	0	0	0	0	0
83	3	9.5	0	FET	2	26	0	27	0	17.9282	42	10+	3	1	1	0	1	2	1	0	0	1	0	0	0	0	5.2	9	2	1	0	2	1	1	0	0	0	1	0	1	0	0	0	0	0	0	0
84	2	11.9	0	FET	2	34	0	35	1	18.5078	58	5+	2	1	1	0	1	2	1	0	0	0	1	0	0	0	7.4	12	2	1	0	0	0	0	0	0	0	0	0	0	0	0	0	0	0	0	0
85	3	12.1	0	FET	2	29	0	30	0	20.202	72	6+	3	1	2	0	2	2	0	0	1	0	0	0	0	0	5.1	28	2	1	1	2	1	1	0	0	0	1	1	0	1	0	0	0	0	0	0
86	1	8.4	0	FET	4	31	0	32	0	19.5965	75	2+	1	1	1	0	3	1	3	0	1	0	0	0	1	0	4.9	27	2	1	1	0	0	0	0	0	0	0	0	0	0	0	0	0	0	0	0
87	3	9.6	0	FET	2	34	0	35	1	18.8271	82	6+	3	1	2	0	1	2	1	0	0	0	1	0	0	0	6.61	15	1	2	1	0	0	0	0	0	0	0	0	0	0	0	0	0	0	0	0
88	1	11.9	0	FET	1	30	0	31	0	19.7599	52	2+	1	1	1	0	1	1	0	0	1	0	0	0	0	0	5.96	27	1	1	0	0	0	0	0	0	0	0	0	0	0	0	0	0	0	0	0
89	2	8.7	0	IVF	1	25	0	26	0	23.1247	55	3+	2	1	1	0	1	1	0	0	1	0	0	0	0	0	7	12	1	2	1	1	1	1	0	0	0	1	0	1	0	0	0	0	0	0	0
90	4	7.9	0	IVF	1	29	0	33	0	28.0404	60	21+	4	1	2	0	2	2	0	0	0	0	1	0	1	0	5.1	24	2	2	1	1	1	1	1	0	1	0	0	0	0	0	0	0	0	0	0
91	4	8.2	0	FET	2	37	1	39	1	19.5312	64	15+	4	2	2	0	1	1	0	0	1	0	0	0	0	0	4.6	11	2	2	0	0	0	0	0	0	0	0	0	0	0	0	0	0	0	0	0
92	3	8.6	0	FET	2	37	1	38	1	18.8268	56	6+	3	1	1	0	1	2	1	0	1	0	0	0	0	0	9.07	19	2	2	0	1	1	1	0	0	0	1	0	1	0	0	0	0	0	0	0
93	2	8.9	0	IVF	1	38	1	38	1	19.9219	63	3+	2	2	3	0	1	1	3	0	1	0	0	0	0	1	6.9	7	2	1	1	0	0	0	0	0	0	0	0	0	0	0	0	0	0	0	0
94	3	8.8	0	FET	1	33	0	35	1	22.1443	63	9+	3	1	1	0	1	1	0	0	0	0	1	0	0	0	5.48	23	2	1	1	0	0	0	0	0	0	0	0	0	0	0	0	0	0	0	0
95	3	8.9	0	FET	1	29	0	30	0	19.6052	72	7+	3	2	2	0	1	2	1	0	0	0	1	0	0	0	10.2	17	2	1	1	2	1	1	0	0	0	1	1	0	1	0	0	0	0	0	0
96	3	13.2	0	IVF	1	33	0	34	0	19.487	81	6+	3	1	2	0	1	1	0	0	1	0	0	0	0	0	5.4	10	1	1	0	1	1	1	0	0	0	1	1	1	0	1	0	0	0	0	1
97	2	7.6	0	FET	1	36	1	37	1	22.9421	88	5+	2	2	1	0	3	2	0	0	0	0	1	0	1	0	5.5	19	2	1	1	1	1	1	0	0	0	1	0	1	0	0	0	0	0	0	0
98	2	7.2	0	IVF	1	39	1	39	1	23.833	81	3+	2	1	4	1	1	1	0	1	1	0	0	0	0	0	7.8	8	2	1	1	0	1	0	1	1	0	0	0	0	0	0	0	0	0	0	0
99	4	10.1	0	IVF	1	34	0	35	1	22.5827	56	13+	4	1	3	0	1	1	0	0	1	0	0	0	0	0	7.33	13	2	1	0	0	0	0	0	0	0	0	0	0	0	0	0	0	0	0	0
100	3	9.8	0	FET	2	35	1	36	1	21.4844	85	7+	3	2	1	0	1	2	1	0	1	0	0	0	0	0	7.52	15	2	1	1	0	0	0	0	0	0	0	0	0	0	0	0	0	0	0	0
101	2	8.6	0	IVF	1	30	0	30	0	20.4467	59	4	2	1	1	0	1	1	0	0	1	0	0	0	0	0	5.8	9	2	1	1	1	1	1	1	0	1	0	0	0	0	0	0	0	0	0	0
102	3	6.8	1	FET	2	30	0	31	0	19.2277	52	6+	3	1	3	0	1	1	1	0	1	0	0	0	0	0	13.41	15	2	1	1	0	1	0	1	1	0	0	0	0	0	0	0	0	0	0	0
103	3	9.4	0	FET	2	30	0	33	0	21.7993	60	6+	3	1	5	0	1	2	0	0	0	0	0	1	0	0	6.6	27	2	1	1	2	1	1	0	0	0	1	0	1	0	0	0	0	0	0	0
104	2	8.5	0	FET	2	29	0	30	0	22.8624	63	5+	2	1	1	0	1	2	1	0	0	0	1	0	0	0	6.15	17	2	2	1	1	1	1	0	0	0	1	0	1	0	0	0	1	0	0	0
105	3	8.2	0	FET	1	36	1	37	1	25.0762	66	6+	3	1	1	0	1	2	0	0	0	0	1	0	0	0	7.6	11	2	1	1	0	0	0	0	0	0	0	0	0	0	0	0	0	0	0	0
106	2	8.8	0	FET	3	29	0	30	0	23.7332	63	3+	2	1	4	1	1	2	3	0	0	0	0	1	0	0	4.9	28	2	1	0	0	0	0	0	0	0	0	0	0	0	0	0	0	0	0	0
107	3	7.1	0	FET	2	35	1	37	1	20.1348	70	9+	3	2	2	0	2	1	1	0	1	0	0	0	0	1	4.5	4	2	1	1	0	0	0	0	0	0	0	0	0	0	0	0	0	0	0	0
108	3	7.8	0	FET	2	34	0	35	1	22.2063	72	8+	3	1	3	0	1	1	1	0	1	0	0	0	0	0	5.8	14	1	2	0	0	0	0	0	0	0	0	0	0	0	0	0	0	0	0	0
109	3	7.8	0	FET	1	31	0	32	0	26.0375	56	6+	3	1	1	0	2	2	2	0	1	0	0	0	1	0	6.8	32	2	2	0	0	0	0	0	0	0	0	0	0	0	0	0	0	0	0	0
110	1	9.4	0	FET	1	37	1	37	1	22.2753	44	2+	1	1	2	0	1	1	0	0	1	0	0	0	0	0	8.1	22	2	1	1	2	1	1	0	0	0	1	0	0	1	0	0	0	0	0	0
111	2	9.1	0	FET	1	27	0	28	0	22.0386	60	4+	2	2	1	0	1	2	0	0	1	0	0	0	0	0	4.9	20	2	1	1	1	1	1	0	0	0	1	0	1	0	0	0	0	0	0	0
112	2	9.4	0	FET	1	32	0	33	0	23.2335	63	4+	2	1	1	0	1	2	0	0	0	0	1	0	0	0	4.74	24	2	1	1	0	0	0	0	0	0	0	0	0	0	0	0	0	0	0	0
113	2	8.9	0	IVF	1	35	1	36	1	22.0386	81	5+	2	2	1	0	1	1	0	0	0	1	0	0	0	0	7.9	15	2	1	0	1	1	1	0	0	0	1	0	1	0	0	0	0	0	0	0
114	1	10.4	0	FET	2	31	0	32	0	22.4913	50	2+	1	1	1	0	1	2	1	0	0	1	0	0	0	0	6.27	12	2	1	1	2	1	1	0	0	0	1	0	0	1	0	0	0	0	0	0
115	3	11.2	0	FET	2	39	1	40	1	25.1486	60	6+	3	1	6	1	2	1	1	0	1	0	0	0	0	0	7.22	25	2	1	1	0	0	0	0	0	0	0	0	0	0	0	0	0	0	0	0
116	2	10.6	0	FET	2	38	1	39	1	26.0375	70	3+	2	1	1	0	2	1	1	0	1	0	0	0	0	0	7.1	17	2	1	1	2	1	1	0	0	0	1	0	0	1	0	1	0	0	0	0
117	2	8.2	0	IVF	1	35	1	36	1	16.8962	66	5+	2	2	2	0	1	1	0	0	1	0	0	0	0	0	5	15	2	1	0	1	1	1	0	0	0	1	0	1	0	0	0	0	0	0	0
118	4	9.3	0	FET	2	33	0	36	1	20.8666	70	22+	4	2	2	0	1	1	1	0	1	0	0	0	0	0	8.5	11	1	2	0	0	0	0	0	0	0	0	0	0	0	0	0	0	0	0	0
119	4	9	0	FET	2	35	1	37	1	21.83	67	16+	4	1	2	1	1	2	1	0	0	0	0	1	0	0	6.9	14	2	1	0	0	0	0	0	0	0	0	0	0	0	0	0	0	0	0	0
120	4	9.8	0	FET	3	32	0	34	0	22.2063	82	15+	4	1	1	0	3	2	1	0	0	0	1	0	1	0	7.34	24	2	2	0	1	1	1	0	0	0	1	0	0	1	0	0	0	0	0	0
121	1	10.1	0	FET	2	29	0	29	0	20.5457	57	2+	1	1	1	0	1	2	0	0	0	0	1	0	0	0	5.79	23	2	1	1	1	1	1	0	0	0	1	0	1	0	0	0	0	0	0	0
122	3	5.9	1	FET	4	28	0	31	0	21.9076	70	10+	3	2	1	0	1	1	2	0	1	0	0	0	0	0	9.7	16	2	2	1	0	0	0	0	0	0	0	0	0	0	0	0	0	0	0	0
123	3	7.1	0	FET	2	28	0	30	0	22.913	87	10+	3	2	1	0	1	2	0	0	0	0	0	1	0	0	6.57	11	1	1	1	0	0	0	0	0	0	0	0	0	0	0	0	0	0	0	0
124	2	9	0	IVF	1	30	0	30	0	25.1486	54	3+	2	1	1	0	1	2	0	0	0	0	0	1	0	0	2.93	15	2	1	1	1	1	1	0	0	0	1	0	1	0	0	0	0	0	0	0
125	4	9.2	0	FET	2	32	0	33	0	21.6311	60	12+	4	2	1	0	2	1	0	0	0	1	0	0	1	0	6.1	29	2	1	1	2	1	1	0	0	0	1	0	1	0	0	0	0	0	0	0
126	2	7.5	0	FET	2	29	0	30	0	21.5019	58	5+	2	1	1	0	1	1	1	0	1	0	0	0	0	0	6.7	17	2	1	1	1	1	1	1	0	1	0	0	0	0	0	0	0	0	0	0
127	3	9.9	0	IVF	1	32	0	33	0	19.0311	52	6+	3	1	2	0	1	1	0	0	1	0	0	0	0	0	6.34	10	1	1	0	0	0	0	0	0	0	0	0	0	0	0	0	0	0	0	0
128	1	9	0	IVF	1	44	1	44	1	22.4913	70	2+	1	1	7	1	1	1	0	0	0	1	0	0	0	0	5	8	2	1	1	0	0	0	0	0	0	0	0	0	0	0	0	0	0	0	0
129	2	7.6	0	IVF	1	33	0	33	0	24.2188	66	5+	2	1	3	1	1	1	0	0	1	0	0	0	0	0	7.3	13	2	1	0	2	1	1	0	0	0	1	1	0	1	0	0	0	0	0	0
130	4	6.4	1	FET	1	28	0	29	0	20.8666	74	12+	4	2	2	0	1	1	0	0	1	0	0	0	0	0	6	18	2	1	1	0	0	0	0	0	0	0	0	0	0	0	0	0	0	0	0
131	2	8.3	0	IVF	1	41	1	41	1	19.9481	65	3+	2	2	3	1	1	2	0	1	0	0	1	0	0	0	5.7	12	2	1	0	0	0	0	0	0	0	0	0	0	0	0	0	0	0	0	0
132	2	8.7	0	FET	2	24	0	24	0	18.5078	61	3+	2	1	1	0	1	1	1	0	0	0	1	0	0	0	6.7	12	2	2	1	2	1	1	0	0	0	1	0	0	1	0	0	0	0	0	0
133	3	8.1	0	IVF	1	36	1	36	1	21.3382	77	7+	3	2	3	0	1	1	0	0	1	0	0	0	0	0	6.1	12	2	1	1	2	1	1	0	0	0	1	0	1	0	0	0	0	0	0	0
134	1	10.1	0	FET	1	36	1	36	1	23.4375	74	2+	1	1	3	1	1	1	0	0	1	0	0	0	0	0	9.83	13	2	1	1	1	1	1	1	0	1	0	0	0	0	0	0	0	0	0	0
135	2	10	0	IVF	1	31	0	32	0	21.83	87	3+	2	1	1	0	1	1	0	0	0	1	0	0	0	0	9.4	7	2	1	1	1	1	1	1	0	1	0	0	0	0	0	0	0	0	0	0
136	2	9	0	FET	2	25	0	29	0	19.313	56	5+	2	1	4	1	1	1	0	0	1	0	0	0	0	0	6.8	22	2	1	0	0	0	0	0	0	0	0	0	0	0	0	0	0	0	0	0
137	3	10	0	FET	2	27	0	28	0	23.03	55	6+	3	1	1	0	1	2	0	0	0	0	0	1	0	0	7.1	19	1	2	1	0	0	0	0	0	0	0	0	0	0	0	0	0	0	0	0
138	3	8	0	FET	2	36	1	37	1	22.8329	71	7+	3	2	1	0	1	2	1	0	1	0	0	0	0	0	6.04	18	2	2	1	0	0	0	0	0	0	0	0	0	0	0	0	0	0	0	0
139	3	8.1	0	IVF	1	26	0	27	0	27.2173	49	7+	3	1	2	0	2	1	0	0	1	0	0	0	1	0	5.2	19	2	1	1	0	0	0	0	0	0	0	0	0	0	0	0	0	0	0	0
140	3	9.3	0	IVF	1	35	1	36	1	20.7008	63	6+	3	1	1	0	1	2	1	0	0	1	0	0	0	1	7	8	2	1	0	0	0	0	0	0	0	0	0	0	0	0	0	0	0	0	0
141	2	7.5	0	FET	1	28	0	28	0	21.6311	49	3+	2	1	1	0	2	1	0	0	1	0	0	0	1	0	7.6	18	2	1	1	0	0	0	0	0	0	0	0	0	0	0	0	0	0	0	0
142	3	9.7	0	IVF	1	33	0	34	0	21.4844	104	8+	3	2	1	0	1	1	0	0	1	0	0	0	0	0	8.53	14	2	1	0	1	1	1	0	0	0	1	0	1	0	0	0	0	0	0	0
143	1	10.2	0	FET	1	28	0	28	0	22.4913	58	2+	1	1	1	0	1	1	0	0	1	0	0	0	0	0	6.1	21	2	1	1	2	1	1	1	0	1	0	0	0	0	0	0	0	0	0	0
144	3	7.5	0	FET	1	36	1	37	1	21.6311	70	7+	3	1	1	0	1	2	0	0	0	1	0	0	0	0	7.8	15	2	1	1	1	1	1	0	0	0	1	0	1	0	0	0	0	1	0	0
145	3	7.6	0	FET	2	31	0	32	0	20.5761	65	9+	3	2	1	0	1	2	1	0	0	0	1	0	0	0	6.6	24	2	1	0	0	0	0	0	0	0	0	0	0	0	0	0	0	0	0	0
146	3	9.9	0	FET	3	36	1	38	1	20.83	67	11+	3	2	3	1	1	2	2	1	0	1	0	0	0	0	9	21	2	1	0	0	0	0	0	0	0	0	0	0	0	0	0	0	0	0	0
147	3	12.1	0	FET	1	39	1	40	1	21.4844	68	10+	3	2	5	1	2	2	1	1	0	1	0	0	0	1	8.48	5	1	2	0	0	0	0	0	0	0	0	0	0	0	0	0	0	0	0	0
148	1	11.7	0	FET	1	43	1	44	1	23.03	60	2+	1	2	4	0	1	1	0	0	1	0	0	0	0	1	6.9	9	2	1	0	0	0	0	0	0	0	0	0	0	0	0	0	0	0	0	0
149	2	7.9	0	FET	1	28	0	28	0	21.9363	46	4+	2	1	1	0	2	1	0	0	1	0	0	0	1	0	8.55	34	2	2	1	0	0	0	0	0	0	0	0	0	0	0	0	0	0	0	0
150	2	8.7	0	IVF	1	32	0	32	0	19.3698	52	3+	2	1	2	0	1	2	0	0	1	0	0	0	0	0	5.6	33	2	1	1	0	0	0	0	0	0	0	0	0	0	0	0	0	0	0	0
151	2	8.8	0	FET	1	31	0	32	0	21.4844	63	5+	2	1	2	0	2	1	0	0	1	0	0	0	1	0	6.54	24	2	1	1	1	1	1	0	0	0	1	0	1	0	0	0	0	0	0	0
152	3	7.8	0	FET	2	32	0	34	0	24.7676	56	8+	3	1	2	0	3	1	1	0	1	0	0	0	1	0	2	16	2	2	1	1	1	1	0	0	0	1	0	1	0	0	0	0	0	0	0
153	2	12.3	0	FET	2	30	0	31	0	26.5731	67	3+	2	2	3	1	1	2	0	1	1	0	0	0	0	0	4.81	14	1	1	1	0	0	0	0	0	0	0	0	0	0	0	0	0	0	0	0
154	2	8.6	0	FET	1	29	0	30	0	22.2685	52	5+	2	1	2	0	2	2	0	0	1	0	0	0	0	0	8.93	17	2	1	1	2	1	1	0	0	0	1	1	0	1	0	1	0	0	0	0
155	4	9	0	FET	1	32	0	36	1	30.0433	63	37+	4	2	2	0	3	1	0	0	0	1	0	0	1	0	3.5	24	2	1	0	0	0	0	0	0	0	0	0	0	0	0	0	0	0	0	0
156	2	9.7	0	FET	2	26	0	27	0	22.2656	67	4+	2	2	1	0	1	1	1	0	0	0	0	1	0	0	5.7	30	2	1	1	1	1	1	1	0	1	0	0	0	0	0	0	0	0	0	0
157	2	9.6	0	FET	2	29	0	35	1	23.9334	82	3+	2	1	3	1	1	1	0	0	1	0	0	0	0	0	5.88	10	2	1	1	2	1	1	0	0	0	1	1	1	0	1	0	0	1	0	0
158	3	8.9	0	FET	2	37	1	37	1	23.2434	44	9+	3	1	3	1	3	1	0	0	1	0	0	0	1	0	5.04	28	2	1	1	1	1	1	0	0	0	1	0	1	0	0	0	0	0	0	0
159	1	11.5	0	IVF	1	26	0	27	0	19.052	47	2+	1	1	1	0	1	2	0	0	0	0	0	1	0	0	8.6	16	2	1	1	2	1	1	0	0	0	1	0	0	1	0	0	0	0	0	0
160	3	8.6	0	FET	2	22	0	23	0	17.9418	56	8+	3	1	1	0	1	1	1	0	1	0	0	0	0	0	5.79	24	2	1	0	0	0	0	0	0	0	0	0	0	0	0	0	0	0	0	0
161	1	11.1	0	IVF	1	37	1	37	1	21.4844	70	2+	1	1	1	0	1	2	0	0	1	0	0	0	0	0	5.2	10	2	1	1	0	0	0	0	0	0	0	0	0	0	0	0	0	0	0	0
162	2	10.3	0	FET	1	29	0	30	0	20.5457	92	5+	2	1	1	0	1	2	0	0	0	0	1	0	0	0	7.3	19	1	1	1	1	1	1	0	0	0	1	0	1	0	0	0	0	0	0	0
163	2	15	0	IVF	1	36	1	36	1	22.6003	84	3+	2	2	3	0	1	1	0	0	0	1	0	0	0	1	5.9	9	2	1	0	2	1	1	0	0	0	1	0	0	1	0	1	0	0	0	0
164	2	11.4	0	IVF	1	24	0	25	0	17.9688	90	4+	2	1	1	0	1	2	0	0	0	1	0	0	0	0	5.5	18	2	1	0	0	0	0	0	0	0	0	0	0	0	0	0	0	0	0	0
165	4	8.8	0	FET	3	38	1	41	1	20.5078	49	19+	4	2	1	0	1	1	2	0	1	0	0	0	0	0	4.2	13	1	1	0	1	1	1	1	0	1	0	0	0	0	0	0	0	0	0	0
166	2	7.4	0	FET	2	28	0	29	0	18.3655	61	4+	2	1	5	0	1	1	0	0	1	0	0	0	0	0	6.63	16	2	1	1	0	0	0	0	0	0	0	0	0	0	0	0	0	0	0	0
167	2	8.1	0	FET	1	29	0	30	0	19.5312	63	4+	2	2	1	0	1	2	1	0	0	1	0	0	0	0	5.2	21	1	1	1	0	0	0	0	0	0	0	0	0	0	0	0	0	0	0	0
168	2	8	0	IVF	1	31	0	31	0	20.4491	60	5+	2	2	1	0	1	1	0	0	1	0	0	0	0	0	8.92	22	2	1	1	1	1	1	0	0	0	1	0	1	0	0	0	1	0	0	0
169	2	8.3	0	FET	1	30	0	30	0	20.3244	65	3	2	1	1	0	1	2	0	0	1	0	0	0	0	0	7.98	30	2	1	1	1	1	1	0	0	0	1	0	1	0	0	0	0	0	0	0
170	2	7.8	0	FET	2	35	1	36	1	20.8117	70	3+	2	2	4	0	1	1	1	0	1	0	0	0	0	0	5.1	27	2	2	0	0	1	0	1	1	0	0	0	0	0	0	0	0	0	0	0
171	3	7.8	0	IVF	1	32	0	33	0	21.875	72	7+	3	2	5	1	1	1	0	1	1	0	0	0	0	0	8.5	6	2	1	0	0	0	0	0	0	0	0	0	0	0	0	0	0	0	0	0
172	2	9.9	0	FET	1	31	0	32	0	21.7784	63	5+	2	1	1	0	1	1	0	0	1	0	0	0	0	0	9.9	26	2	1	1	2	1	1	0	0	0	1	0	0	1	0	0	0	0	0	0
173	2	10.8	0	IVF	1	34	0	35	1	22.8624	81	3+	2	2	1	0	1	1	0	0	1	0	0	0	0	0	6.11	10	2	1	1	2	1	1	0	0	0	1	1	0	1	0	0	0	0	0	0
174	2	10.1	0	FET	2	28	0	29	0	18.6453	67	5+	2	1	3	0	1	1	1	0	1	0	0	0	0	0	5.7	12	2	2	1	1	1	1	0	0	0	1	0	1	0	1	1	0	0	0	0
175	3	11	0	IVF	1	35	1	35	1	24.7676	67	8+	3	2	4	1	1	1	0	0	0	1	0	0	0	0	6.5	9	2	1	0	0	0	0	0	0	0	0	0	0	0	0	0	0	0	0	0
176	1	9.2	0	FET	1	37	1	37	1	28.125	59	2+	1	1	1	0	1	2	0	0	0	0	0	1	0	0	5.1	18	2	1	1	0	0	0	0	0	0	0	0	0	0	0	0	0	0	0	0
177	3	6.1	1	FET	1	32	0	33	0	31.25	58	8+	3	2	2	0	2	1	0	0	1	0	0	0	0	0	6	19	2	1	1	1	1	1	0	0	0	1	0	1	0	0	0	0	0	0	0
178	2	8.4	0	FET	1	34	0	35	1	19.1406	58	4	2	1	1	0	1	2	2	0	0	0	1	0	0	0	7.6	7	2	1	0	0	0	0	0	0	0	0	0	0	0	0	0	0	0	0	0
179	2	11.7	0	IVF	1	27	0	28	0	21.4844	85	4+	2	1	2	0	1	1	0	0	1	0	0	0	0	0	11.8	7	2	1	1	1	1	1	0	0	0	1	0	1	0	0	0	0	0	0	0
180	2	8	0	FET	3	32	0	32	0	26.0375	60	3+	2	2	1	0	1	2	1	0	0	1	0	0	0	0	3.4	13	2	1	0	2	1	1	0	0	0	1	0	0	1	0	0	0	0	0	0
181	2	10	0	FET	1	29	0	29	0	22.2656	72	3+	2	1	1	0	1	1	0	0	1	0	0	0	0	0	6.13	26	2	1	1	1	1	1	0	0	0	1	0	1	0	0	0	0	0	0	0
182	4	8	0	FET	2	33	0	34	0	20.7031	61	14+	4	1	1	0	1	1	1	0	1	0	0	0	0	0	6.7	15	2	1	1	1	1	1	1	0	1	0	0	0	0	0	0	0	0	0	0
183	4	12.3	0	FET	1	36	1	39	1	23.4375	83	35+	4	1	1	0	1	2	1	0	1	0	0	0	0	0	6	11	1	2	0	0	0	0	0	0	0	0	0	0	0	0	0	0	0	0	0
184	2	12.4	0	FET	2	22	0	23	0	19.9481	76	3+	2	1	1	0	1	1	1	0	1	0	0	0	0	0	3.6	16	2	1	1	1	1	1	0	0	0	1	0	1	0	0	0	0	0	0	0
185	3	10.4	0	FET	1	28	0	29	0	18.3391	66	7+	3	1	2	0	1	2	0	0	0	0	1	0	0	0	7.43	25	2	1	1	1	1	1	0	0	0	1	0	1	0	0	0	0	0	0	0
186	2	9.9	0	FET	1	36	1	37	1	26.2917	58	3+	2	1	3	1	1	2	0	1	0	0	0	1	0	0	6.26	22	1	1	1	0	0	0	0	0	0	0	0	0	0	0	0	0	0	0	0
187	3	7.4	0	IVF	1	25	0	26	0	25.4028	77	6+	3	2	5	0	1	1	0	0	1	0	0	0	0	0	5.47	19	2	1	0	0	0	0	0	0	0	0	0	0	0	0	0	0	0	0	0
188	4	9	0	IVF	1	36	1	38	1	29.2969	60	21+	4	1	1	0	1	2	0	0	1	0	0	0	0	0	5.19	13	2	1	1	1	1	1	0	0	0	1	0	1	0	0	0	0	0	0	0
189	3	9.9	0	FET	1	32	0	33	0	29.1363	70	10+	3	1	1	0	2	2	0	0	0	0	1	0	0	0	6.5	11	2	1	1	1	1	1	1	0	1	0	0	0	0	0	0	0	0	0	0
190	3	8.6	0	FET	1	31	0	32	0	21.6311	48	6+	3	2	1	0	1	1	0	0	1	0	0	0	0	0	6.5	23	2	1	1	0	0	0	0	0	0	0	0	0	0	0	0	0	0	0	0
191	2	12	0	IVF	1	34	0	35	1	20.5078	63	3+	2	1	1	0	1	2	0	0	0	0	1	0	0	0	7.7	17	2	1	1	1	1	1	0	0	0	1	0	1	0	0	0	0	0	0	0
192	3	10.4	0	FET	2	34	0	35	1	22.8624	63	6+	3	2	2	1	1	2	1	1	1	0	0	0	0	0	7.7	21	2	1	1	2	1	1	1	0	1	0	0	0	0	0	0	0	0	0	0
193	2	10.1	0	IVF	1	31	0	32	0	21.0938	66	4+	2	1	1	0	1	2	0	0	0	0	1	0	0	0	5.5	10	2	1	1	1	1	1	1	0	1	0	0	0	0	0	0	0	0	0	0
194	2	9.1	0	FET	2	24	0	28	0	20.5457	40	5+	2	2	4	1	1	1	0	0	1	0	0	0	0	0	7.34	16	2	1	1	0	0	0	0	0	0	0	0	0	0	0	0	0	0	0	0
195	2	6.6	1	FET	1	32	0	32	0	16.6525	63	4+	2	1	2	0	1	2	0	0	1	0	0	0	0	0	5.81	12	1	1	0	0	0	0	0	0	0	0	0	0	0	0	0	0	0	0	0
196	2	11.4	0	IVF	1	29	0	29	0	21.6311	45	4+	2	1	1	0	2	1	0	0	1	0	0	0	0	0	8.8	17	2	1	1	1	1	1	0	0	0	1	1	1	0	1	0	0	0	1	0
197	2	10.2	0	IVF	1	32	0	32	0	22.0386	64	4+	2	1	3	0	1	1	0	0	1	0	0	0	0	0	5.6	18	2	1	1	2	1	1	0	0	0	1	0	0	1	0	0	0	0	0	0
198	3	9.9	0	FET	2	29	0	35	1	21.83	74	7+	3	1	2	1	2	2	0	0	0	1	0	0	0	0	10.6	13	2	1	1	1	1	1	0	0	0	1	0	1	0	0	0	1	0	0	0
199	3	9.2	0	FET	2	32	0	33	0	26.3465	82	9+	3	1	2	0	2	1	1	0	1	0	0	0	0	0	4.5	22	2	2	1	2	1	1	0	0	0	1	0	1	0	0	0	1	1	0	0
200	2	9.8	0	FET	2	32	0	33	0	19.5717	64	3+	2	1	2	0	1	2	1	0	1	0	0	0	0	0	6.5	15	2	1	0	0	1	0	1	1	0	0	0	0	0	0	0	0	0	0	0
201	3	12.7	0	FET	3	29	0	31	0	25.5937	63	6+	3	2	2	0	2	2	1	0	1	0	0	0	0	0	7.1	17	1	2	0	0	0	0	0	0	0	0	0	0	0	0	0	0	0	0	0
202	1	11.6	0	IVF	1	37	1	37	1	23.815	64	2+	1	1	2	1	1	2	0	1	0	0	1	0	0	0	5.6	16	2	1	1	0	0	0	0	0	0	0	0	0	0	0	0	0	0	0	0
203	2	11.8	0	FET	1	30	0	31	0	31.9922	68	3+	2	1	1	0	2	1	0	0	1	0	0	0	1	0	5	18	2	1	0	2	1	1	0	0	0	1	0	0	1	0	1	0	0	1	0
204	2	9.1	0	IVF	1	35	1	36	1	26.4264	66	3+	2	1	1	0	1	1	0	0	1	0	0	0	0	0	7.13	8	2	1	0	1	1	1	0	0	0	1	0	1	0	0	0	0	0	0	0
205	2	7.6	0	FET	1	32	0	32	0	20.4491	83	3+	2	1	1	0	3	1	0	0	0	1	0	0	1	0	5.2	18	2	1	1	2	1	1	0	0	0	1	0	0	1	0	0	0	0	0	0
206	2	9.6	0	FET	1	28	0	29	0	23.4375	48	3+	2	1	2	1	1	2	0	0	0	0	1	0	0	0	3.1	33	2	1	1	2	1	1	0	0	0	1	0	0	1	0	1	0	0	0	0
207	2	9.8	0	IVF	1	27	0	28	0	20.3125	77	3+	2	1	1	0	1	1	0	0	0	0	1	0	0	0	5.2	6	1	1	1	1	1	1	1	0	1	0	0	0	0	0	0	0	0	0	0
208	4	9.4	0	FET	2	37	1	40	1	26.0375	56	12+	4	1	2	0	3	1	2	0	1	0	0	0	1	0	5.6	12	2	1	0	1	1	1	0	0	0	1	0	1	0	0	0	0	0	0	0
209	4	7.2	0	IVF	1	31	0	32	0	20.9042	81	13+	4	2	1	0	1	2	0	0	1	0	0	0	0	0	6.95	6	1	2	1	0	0	0	0	0	0	0	0	0	0	0	0	0	0	0	0
210	2	8.8	0	FET	2	30	0	31	0	19.9219	72	3+	2	1	1	0	1	1	1	0	1	0	0	0	0	0	6.92	25	2	2	0	0	0	0	0	0	0	0	0	0	0	0	0	0	0	0	0
211	2	7.9	0	FET	2	32	0	33	0	24.4141	58	3+	2	1	2	0	1	1	1	0	0	0	1	0	0	1	9.1	5	2	1	1	0	0	0	0	0	0	0	0	0	0	0	0	0	0	0	0
212	2	8.5	0	FET	1	36	1	37	1	22.0386	49	3+	2	1	2	1	1	2	0	0	0	0	1	0	0	0	6.1	23	2	1	1	0	0	0	0	0	0	0	0	0	0	0	0	0	0	0	0
213	2	11.1	0	FET	1	31	0	31	0	24.6548	58	4+	2	1	1	0	1	1	0	0	1	0	0	0	0	0	7.72	26	2	1	1	1	1	1	1	0	1	0	0	0	0	0	0	0	0	0	0
214	3	8.3	0	IVF	1	35	1	36	1	20.9572	67	6+	3	1	3	0	1	1	0	0	1	0	0	0	0	1	7.4	6	2	1	0	0	0	0	0	0	0	0	0	0	0	0	0	0	0	0	0
215	1	8.3	0	FET	2	37	1	38	1	28.4091	56	2+	1	1	1	0	1	1	1	0	1	0	0	0	0	0	7.4	19	1	1	1	0	0	0	0	0	0	0	0	0	0	0	0	0	0	0	0
216	2	7.9	0	IVF	1	27	0	28	0	21.048	61	5+	2	2	1	0	1	1	0	0	0	1	0	0	0	0	8.2	10	1	1	1	0	0	0	0	0	0	0	0	0	0	0	0	0	0	0	0
217	4	9.2	0	FET	3	27	0	28	0	23.3355	52	13+	4	1	1	0	3	2	2	0	0	0	1	0	1	0	8.42	13	1	2	1	0	0	0	0	0	0	0	0	0	0	0	0	0	0	0	0
218	4	9.1	0	IVF	1	28	0	30	0	19.721	63	16+	4	2	1	0	2	2	2	0	0	1	0	0	0	0	7.6	14	2	1	0	0	0	0	0	0	0	0	0	0	0	0	0	0	0	0	0
219	1	8.2	0	FET	2	33	0	33	0	22.4913	70	3	1	2	2	1	1	1	1	1	0	0	0	1	0	0	5.852	24	2	1	1	0	1	0	1	1	0	0	0	0	0	0	0	0	0	0	0
220	2	7.8	0	FET	2	27	0	28	0	26.0375	68	3+	2	2	1	0	1	1	1	0	1	0	0	0	0	0	7.85	14	2	1	0	0	0	0	0	0	0	0	0	0	0	0	0	0	0	0	0
221	2	9.7	0	IVF	1	39	1	39	1	25.3906	73	5+	2	1	1	0	1	2	0	0	0	0	1	0	0	1	7.1	7	2	1	0	2	1	1	0	0	0	1	0	0	1	0	0	0	0	0	0
222	2	9.6	0	FET	1	27	0	28	0	30.4688	45	4+	2	1	1	0	2	2	0	0	0	0	1	0	1	0	5.5	39	1	1	1	1	1	1	1	0	1	0	0	0	0	0	0	0	0	0	0
223	1	11.8	0	IVF	1	38	1	39	1	20.5761	54	2+	1	1	5	0	1	1	0	0	1	0	0	0	0	0	4.97	17	2	1	1	0	0	0	0	0	0	0	0	0	0	0	0	0	0	0	0
224	3	9.5	0	FET	1	33	0	35	1	27.4348	90	6+	3	1	2	0	1	1	1	0	1	0	0	0	0	0	5.37	22	1	1	0	0	0	0	0	0	0	0	0	0	0	0	0	0	0	0	0
225	3	7.9	0	FET	2	34	0	35	1	22.0317	63	7+	3	1	3	2	1	1	0	0	1	0	0	0	0	0	7.24	20	1	2	0	0	0	0	0	0	0	0	0	0	0	0	0	0	0	0	0
226	4	9.6	0	FET	1	31	0	32	0	19.5312	92	13+	4	2	2	1	1	2	1	0	1	0	0	0	0	0	6	8	2	1	1	0	1	0	1	1	0	0	0	0	0	0	0	0	0	0	0
227	2	13.4	0	FET	1	30	0	31	0	20.3074	64	3+	2	1	1	0	1	1	0	0	1	0	0	0	0	0	5.6	31	1	2	0	1	1	1	1	0	1	0	0	0	0	0	0	0	0	0	0
228	2	8.5	0	FET	4	27	0	30	0	20.9572	63	5+	2	2	1	0	1	2	3	0	0	0	1	0	0	0	12.6	17	2	1	0	0	0	0	0	0	0	0	0	0	0	0	0	0	0	0	0
229	2	12.1	0	FET	2	28	0	28	0	20.7008	81	3+	2	1	1	0	1	2	0	0	0	0	0	1	0	0	5.2	25	1	1	0	0	0	0	0	0	0	0	0	0	0	0	0	0	0	0	0
230	2	7.7	0	FET	1	35	1	36	1	24.974	53	3+	2	1	1	0	1	2	0	0	0	0	1	0	0	0	6.7	17	2	1	0	1	1	1	0	0	0	1	0	1	0	0	0	0	0	0	0
231	3	8.6	0	IVF	1	27	0	27	0	23.3355	58	6+	3	2	1	0	1	2	0	0	1	0	0	0	0	0	5.6	10	2	1	0	2	1	1	0	0	0	1	0	0	1	0	0	0	0	0	0
232	2	10.8	0	IVF	1	23	0	24	0	24.9135	66	4+	2	1	1	0	1	2	0	0	0	0	1	0	0	0	5.27	8	1	2	1	0	0	0	0	0	0	0	0	0	0	0	0	0	0	0	0
233	2	7.6	0	FET	2	32	0	34	0	20.9572	77	5+	2	2	1	0	1	2	0	0	0	0	1	0	0	0	4.9	11	2	1	1	1	1	1	0	0	0	1	0	1	0	0	0	1	0	0	0
234	1	10.3	0	IVF	1	38	1	39	1	23.4375	45	2+	1	1	2	1	1	2	0	1	0	0	1	0	0	0	9.2	5	2	1	1	1	1	1	1	0	1	0	0	0	0	0	0	0	0	0	0
235	2	12.3	0	FET	1	29	0	30	0	27.3438	96	3+	2	2	2	1	1	1	0	1	1	0	0	0	0	0	4.99	17	1	1	1	1	1	1	0	0	0	1	0	1	0	0	0	0	1	0	0
236	3	11.1	0	FET	1	27	0	28	0	27.2509	82	6+	3	2	1	0	2	2	0	0	1	0	0	0	1	0	6.46	40	2	1	1	0	0	0	0	0	0	0	0	0	0	0	0	0	0	0	0
237	4	9.1	0	IVF	1	32	0	34	0	22.1453	81	15+	4	1	2	0	1	1	0	0	0	0	1	0	0	0	7.5	13	2	1	1	1	1	1	1	0	1	0	0	0	0	0	0	0	0	0	0
238	3	10.9	0	FET	1	31	0	33	0	26.5625	55	11+	3	2	1	0	3	1	0	0	1	0	0	0	1	0	6.1	25	2	1	1	2	1	1	0	0	0	1	1	0	1	0	0	0	0	1	1
239	2	9.1	0	IVF	1	31	0	31	0	29.2969	66	3+	2	2	3	1	1	1	0	1	1	0	0	0	0	0	5.54	17	1	1	1	0	0	0	0	0	0	0	0	0	0	0	0	0	0	0	0
240	2	8.6	0	FET	3	33	0	34	0	21.4844	84	3+	2	1	3	0	1	2	2	0	1	0	0	0	0	0	6.24	10	1	2	0	0	0	0	0	0	0	0	0	0	0	0	0	0	0	0	0
241	3	7.7	0	IVF	1	27	0	28	0	17.9982	84	7+	3	2	1	0	2	1	0	0	1	0	0	0	0	0	9.02	12	2	1	1	2	1	1	1	0	1	0	0	0	0	0	0	0	0	0	0
242	2	8.5	0	IVF	1	29	0	29	0	23.2335	74	3+	2	1	3	0	1	1	0	0	1	0	0	0	0	0	5.98	16	2	1	1	2	1	1	0	0	0	1	0	0	1	0	0	0	0	0	0
243	2	9.1	0	FET	2	29	0	30	0	24.0234	67	4+	2	1	1	0	1	1	1	0	1	0	0	0	0	0	6.1	16	2	2	1	1	1	1	0	0	0	1	0	1	0	0	0	0	0	0	0
244	3	7.9	0	IVF	1	36	1	37	1	21.4533	58	8+	3	2	4	1	1	1	0	1	1	0	0	0	0	0	7.86	12	2	1	1	1	1	1	0	0	0	1	0	1	0	1	1	0	0	0	0
245	2	7.1	0	FET	2	30	0	31	0	23.0469	56	4+	2	1	4	0	2	1	1	0	1	0	0	0	0	0	5.2	20	2	1	1	2	1	1	0	0	0	1	0	1	0	0	0	0	0	1	0
246	4	8.3	0	IVF	1	37	1	39	1	23.8751	85	12+	4	2	1	0	1	1	0	0	0	0	1	0	0	0	7.8	21	2	1	0	0	0	0	0	0	0	0	0	0	0	0	0	0	0	0	0
247	2	9.3	0	FET	1	27	0	27	0	24.093	62	5+	2	1	1	0	2	2	0	0	1	0	0	0	1	0	3.1	18	2	1	0	1	1	1	0	0	0	1	0	1	0	0	0	0	0	0	0
248	1	9.1	0	FET	1	37	1	38	1	24.2188	76	2+	1	2	3	1	1	1	0	0	0	0	1	0	0	0	4	11	2	1	1	0	0	0	0	0	0	0	0	0	0	0	0	0	0	0	0
249	1	8.4	0	FET	2	35	1	36	1	21.0772	58	2+	1	1	2	0	1	2	1	0	0	0	1	0	0	0	7.5	14	2	1	1	1	1	1	0	0	0	1	0	1	0	0	0	0	0	0	0
250	2	8	0	FET	1	28	0	28	0	21.1927	59	4+	2	1	1	0	3	2	0	0	0	1	0	0	1	0	6.9	25	2	1	1	1	1	1	1	0	1	0	0	0	0	0	0	0	0	0	0
251	2	7.6	0	FET	1	32	0	33	0	30.8642	46	4+	2	1	2	0	2	2	0	0	0	1	0	0	1	0	5.2	22	1	1	1	1	1	1	0	0	0	1	0	1	0	0	0	0	0	0	0
252	1	9.5	0	FET	2	33	0	34	0	17.6309	56	2+	1	1	2	0	1	2	3	0	0	0	1	0	0	0	8.3	25	2	1	1	0	0	0	0	0	0	0	0	0	0	0	0	0	0	0	0
253	3	9	0	FET	1	32	0	33	0	20.0288	58	9+	3	2	3	0	1	1	2	0	1	0	0	0	0	0	6.53	16	2	1	1	0	0	0	0	0	0	0	0	0	0	0	0	0	0	0	0
254	4	9.3	0	FET	2	29	0	30	0	21.83	82	11+	4	2	1	0	1	1	0	0	1	0	0	0	0	0	4.55	19	2	1	1	1	1	1	0	0	0	1	0	1	0	0	0	0	0	0	0
255	2	9.9	0	FET	2	25	0	25	0	18.8189	51	4+	2	2	1	0	1	2	1	0	0	0	1	0	0	0	7.1	13	2	1	1	1	1	1	0	0	0	1	0	1	0	0	0	0	0	0	0
256	2	9	0	IVF	1	32	0	33	0	24.6904	55	3+	2	1	2	0	1	1	0	0	0	1	0	0	0	0	3.5	23	2	1	1	1	1	1	0	0	0	1	0	1	0	0	0	0	0	1	0
257	3	9.1	0	FET	1	29	0	30	0	24.6094	70	9+	3	2	1	0	1	1	0	0	1	0	0	0	0	0	5.2	33	2	1	0	0	0	0	0	0	0	0	0	0	0	0	0	0	0	0	0
258	4	8.1	0	FET	1	39	1	41	1	23.6128	65	12+	4	2	1	0	1	2	0	0	0	0	1	0	0	0	9.1	10	2	1	1	0	0	0	0	0	0	0	0	0	0	0	0	0	0	0	0
259	4	8.1	0	FET	1	30	0	32	0	19.5965	48	18+	4	1	2	0	2	1	0	0	0	1	0	0	1	0	6.96	20	1	1	1	0	0	0	0	0	0	0	0	0	0	0	0	0	0	0	0
260	3	11.7	0	FET	1	26	0	27	0	34.4842	56	6+	3	1	1	0	2	1	0	0	0	1	0	0	1	0	5.4	33	2	1	1	0	0	0	0	0	0	0	0	0	0	0	0	0	0	0	0
261	2	12.4	0	FET	2	30	0	31	0	24.0346	57	5+	2	1	2	1	1	1	1	1	1	0	0	0	0	0	6.7	17	2	1	1	1	1	1	1	0	1	0	0	0	0	0	0	0	0	0	0
262	1	8.8	0	FET	1	27	0	28	0	27.6888	44	2+	1	1	1	0	1	1	0	0	1	0	0	0	0	0	5.7	17	2	1	1	2	1	1	1	0	1	0	0	0	0	0	0	0	0	0	0
263	2	11.1	0	IVF	1	43	1	43	1	23.03	58	3+	2	1	6	1	1	1	0	0	0	1	0	0	0	1	9.25	8	2	1	1	0	0	0	0	0	0	0	0	0	0	0	0	0	0	0	0
264	1	10.9	0	FET	2	28	0	29	0	21.0938	48	2	1	1	4	0	1	1	0	0	1	0	0	0	0	0	6.7	26	2	1	1	1	1	1	0	0	0	1	0	1	0	0	0	0	0	0	0
265	2	14.4	0	IVF	1	44	1	45	1	30.7574	70	5+	2	2	1	0	1	2	0	0	0	1	0	0	0	0	7.24	15	2	1	1	0	0	0	0	0	0	0	0	0	0	0	0	0	0	0	0
266	2	10	0	FET	2	35	1	37	1	30.385	49	4+	2	1	3	1	1	1	0	1	1	0	0	0	0	0	5.2	24	2	1	1	2	1	1	0	0	0	1	1	0	1	0	1	0	0	1	0
267	2	8.5	0	FET	1	25	0	25	0	17.4472	58	6	2	2	1	0	2	1	0	0	1	0	0	0	0	0	4.1	18	2	1	1	0	0	0	0	0	0	0	0	0	0	0	0	0	0	0	0
268	2	10	0	FET	1	23	0	23	0	21.4844	40	3+	2	1	1	0	1	2	0	0	0	0	1	0	0	0	6.8	16	2	1	1	1	1	1	0	0	0	1	0	1	0	0	0	0	0	0	0
269	1	7.2	0	IVF	1	31	0	31	0	17.3134	72	2+	1	1	2	0	1	1	0	0	1	0	0	0	0	1	17.4	5	1	1	0	0	0	0	0	0	0	0	0	0	0	0	0	0	0	0	0
270	1	10.2	0	IVF	1	33	0	34	0	22.4059	64	2+	1	1	1	0	1	2	0	0	0	0	1	0	0	0	6.3	5	2	1	1	0	1	0	1	1	0	0	0	0	0	0	0	0	0	0	0
271	2	10.1	0	IVF	1	29	0	29	0	28.699	61	3+	2	1	1	0	1	2	0	0	0	0	1	0	0	0	3.64	20	2	1	1	2	1	1	0	0	0	1	0	0	1	0	1	0	0	1	0
272	2	7.6	0	FET	2	40	1	41	1	26.6728	53	5+	2	1	1	0	1	1	1	0	0	1	0	0	0	1	8.7	8	2	1	1	0	0	0	0	0	0	0	0	0	0	0	0	0	0	0	0
273	3	8.3	0	FET	1	34	0	35	1	20.1951	83	6+	3	2	3	0	1	2	0	0	0	1	0	0	0	1	9.12	8	1	2	0	1	1	1	0	0	0	1	0	1	0	0	0	0	0	0	0
274	1	13.4	0	FET	1	27	0	28	0	21.6441	52	2+	1	1	1	0	1	2	0	0	0	0	1	0	0	0	5.95	21	2	1	0	1	1	1	0	0	0	1	0	1	0	0	0	0	0	0	0
275	3	8.8	0	FET	3	29	0	31	0	20.3125	58	11+	3	1	2	0	1	1	1	0	1	0	0	0	0	0	7.1	14	2	1	1	1	1	1	0	0	0	1	0	1	0	0	0	0	0	0	0
276	3	7.3	0	IVF	1	42	1	43	1	25.7117	54	6+	3	2	2	0	2	1	2	0	0	0	0	1	0	0	5.4	20	1	1	0	0	0	0	0	0	0	0	0	0	0	0	0	0	0	0	0
277	3	7.3	0	IVF	1	31	0	32	0	18.3594	63	6+	3	2	2	0	1	1	0	1	1	0	0	0	0	0	10.1	13	2	1	1	1	1	1	0	0	0	1	0	1	0	0	0	0	0	0	0
278	4	10.2	0	FET	4	31	0	36	1	22.5827	70	53+	4	1	1	0	1	2	3	0	0	0	1	0	0	0	6.8	15	2	1	1	0	0	0	0	0	0	0	0	0	0	0	0	0	0	0	0
279	3	9.8	0	FET	2	39	1	40	1	26.9531	50	9+	3	1	1	0	1	1	2	0	0	1	0	0	0	0	10.3	14	2	1	1	2	1	1	0	0	0	1	1	0	1	0	0	0	0	0	1
280	4	8.3	0	FET	2	33	0	36	1	21.3333	70	14+	4	1	1	0	1	2	0	0	0	0	1	0	0	0	6.6	20	2	2	1	0	1	0	1	1	0	0	0	0	0	0	0	0	0	0	0
281	2	8.4	0	FET	1	27	0	28	0	24.3418	56	4+	2	2	2	1	3	2	3	0	1	0	0	0	1	0	4.26	27	2	2	1	1	1	1	0	0	0	1	0	1	0	0	0	0	1	0	0
282	3	10.1	0	FET	1	33	0	34	0	24.4444	84	8+	3	2	3	0	1	1	0	0	1	0	0	0	0	0	5.49	26	2	1	1	2	1	1	1	0	1	0	0	0	0	0	0	0	0	0	0
283	4	8.1	0	FET	2	27	0	32	0	24.3865	62	28+	4	2	3	1	1	1	0	0	1	0	0	0	0	0	7.4	28	2	1	1	0	0	0	0	0	0	0	0	0	0	0	0	0	0	0	0
284	3	8.9	0	FET	1	39	1	40	1	21.1073	63	6+	3	1	2	1	1	1	0	1	1	0	0	0	0	0	7.2	25	1	1	0	1	1	1	1	0	1	0	0	0	0	0	0	0	0	0	0
285	2	7.6	0	FET	2	30	0	31	0	22.68	68	5+	2	1	5	0	1	1	0	0	1	0	0	0	0	0	4.8	32	2	1	1	2	1	1	0	0	0	1	1	1	0	1	0	0	0	0	0
286	2	9	0	IVF	1	25	0	25	0	19.257	56	3+	2	1	1	0	1	2	0	0	1	0	0	0	0	0	3	12	1	1	1	1	1	1	0	0	0	1	0	1	0	0	0	0	0	0	0
287	4	8.8	0	IVF	1	27	0	28	0	23.634	58	12+	4	1	1	0	2	2	0	0	0	1	0	0	1	0	6.1	17	1	1	1	1	1	1	0	0	0	1	1	1	0	1	0	0	0	0	0
288	2	9.2	0	IVF	1	30	0	31	0	24.0346	93	4+	2	2	2	1	1	2	0	1	0	0	1	0	0	0	6.75	23	2	1	1	0	1	0	1	1	0	0	0	0	0	0	0	0	0	0	0
289	2	9.9	0	IVF	1	30	0	31	0	23.9334	56	3+	2	1	1	0	1	1	0	0	1	0	0	0	0	1	3.6	11	2	1	1	2	1	1	0	0	0	1	0	0	1	0	0	0	1	0	0
290	3	7.9	0	FET	1	34	0	34	0	22.6409	54	6+	3	1	2	0	2	1	0	0	1	0	0	0	0	0	2.8	15	1	1	1	0	0	0	0	0	0	0	0	0	0	0	0	0	0	0	0
291	1	10.1	0	IVF	1	28	0	28	0	19.487	62	2+	1	1	1	0	1	1	0	0	0	1	0	0	0	1	4.97	4	2	2	0	0	0	0	0	0	0	0	0	0	0	0	0	0	0	0	0
292	3	8.8	0	IVF	1	33	0	34	0	23.3355	75	6+	3	2	2	1	1	1	0	1	1	0	0	0	0	0	4.6	19	1	1	1	0	0	0	0	0	0	0	0	0	0	0	0	0	0	0	0
293	2	9.2	0	FET	2	38	1	39	1	26.9531	58	3+	2	2	2	1	1	1	0	0	1	0	0	0	0	0	5.1	16	2	1	1	1	1	1	0	0	0	1	0	1	0	0	0	1	0	0	0
294	2	9.9	0	IVF	1	29	0	29	0	21.6441	62	3+	2	1	2	0	1	1	0	0	1	0	0	0	0	0	7.79	23	2	1	1	0	0	0	0	0	0	0	0	0	0	0	0	0	0	0	0
295	3	9.6	0	FET	1	41	1	44	1	24.8016	54	11+	3	1	2	0	1	2	0	0	0	1	0	0	0	1	5.8	9	2	1	1	1	1	1	0	0	0	1	0	1	0	0	0	0	0	1	0
296	3	8.3	0	FET	1	33	0	34	0	20.3125	67	7+	3	1	1	0	1	2	0	0	1	0	0	0	0	0	7.2	23	2	1	1	1	1	1	1	0	1	0	0	0	0	0	0	0	0	0	0
297	1	7.8	0	IVF	1	33	0	34	0	24.977	47	2+	1	1	1	0	1	2	0	0	0	0	1	0	0	0	6.4	9	2	1	0	0	0	0	0	0	0	0	0	0	0	0	0	0	0	0	0
298	2	9.1	0	IVF	1	29	0	29	0	18.026	61	3+	2	1	3	1	1	2	0	0	1	0	0	0	0	0	9.8	14	2	1	1	0	0	0	0	0	0	0	0	0	0	0	0	0	0	0	0
299	3	10.5	0	IVF	1	36	1	36	1	18.2183	76	6+	3	1	2	0	1	2	0	0	1	0	0	0	0	0	5.8	10	1	1	0	0	0	0	0	0	0	0	0	0	0	0	0	0	0	0	0
300	2	8.9	0	FET	1	26	0	27	0	21.2585	56	3+	2	1	1	0	1	1	0	0	1	0	0	0	0	0	6.46	27	2	1	0	1	1	1	1	0	1	0	0	0	0	0	0	0	0	0	0
301	2	9.1	0	FET	2	35	1	36	1	21.5139	60	3+	2	1	1	0	1	1	0	0	0	1	0	0	0	0	6.5	13	2	1	1	1	1	1	0	0	0	1	1	1	0	0	0	0	0	0	0
302	2	13.5	0	FET	2	40	1	41	1	20.9321	82	4+	2	1	2	1	1	2	0	0	0	0	0	1	0	0	6.9	17	2	1	1	0	0	0	0	0	0	0	0	0	0	0	0	0	0	0	0
303	1	13.9	0	IVF	1	30	0	30	0	18.7107	84	2+	1	1	1	0	1	1	0	0	1	0	0	0	0	0	6.2	11	1	1	0	0	0	0	0	0	0	0	0	0	0	0	0	0	0	0	0
304	3	7.8	0	FET	2	33	0	35	1	22.6474	63	10+	3	2	1	0	1	1	0	0	1	0	0	0	0	0	4.3	21	2	1	1	0	1	0	1	1	0	0	0	0	0	0	0	0	0	0	0
305	1	7.7	0	FET	2	35	1	35	1	20.7008	70	2+	1	2	2	0	1	2	0	0	0	0	1	0	0	0	7.75	25	2	1	1	2	1	1	0	0	0	1	0	0	1	0	1	0	0	0	0
306	2	7.7	0	FET	1	36	1	37	1	17.6899	77	3+	2	2	2	0	1	2	1	0	0	0	1	0	0	0	11.5	6	2	1	0	0	0	0	0	0	0	0	0	0	0	0	0	0	0	0	0
307	3	8.3	0	IVF	1	39	1	40	1	28.0404	60	8+	3	2	6	3	1	1	2	0	1	0	0	0	0	0	5.7	7	2	1	0	0	0	0	0	0	0	0	0	0	0	0	0	0	0	0	0
308	2	9.5	0	FET	1	35	1	36	1	19.9219	54	3+	2	1	1	0	3	2	3	0	1	0	0	0	1	0	6.2	18	1	1	1	1	1	1	0	0	0	1	1	1	0	0	0	1	0	0	1
309	4	7.7	0	FET	1	31	0	33	0	20.7612	63	21+	4	1	1	0	1	1	0	0	0	1	0	0	0	0	7.46	30	2	1	1	1	1	1	0	0	0	1	0	1	0	0	0	0	0	0	0
310	3	10.5	0	FET	1	36	1	37	1	23.8751	84	6+	3	2	5	1	1	1	0	0	1	0	0	0	0	0	6.4	27	2	1	1	1	1	1	1	0	1	0	0	0	0	0	0	0	0	0	0
311	3	8.3	0	FET	1	30	0	31	0	23.6614	77	10+	3	2	1	0	2	1	0	0	1	0	0	0	0	0	7.5	23	1	1	1	0	0	0	0	0	0	0	0	0	0	0	0	0	0	0	0
312	2	8.5	0	FET	4	30	0	33	0	23.6614	58	3+	2	1	2	0	1	1	2	0	1	0	0	0	0	0	7.5	23	2	1	1	0	0	0	0	0	0	0	0	0	0	0	0	0	0	0	0
313	4	8.1	0	FET	2	38	1	42	1	20.5049	45	40+	4	1	1	0	1	1	1	0	0	1	0	0	0	1	8.2	5	1	2	0	0	0	0	0	0	0	0	0	0	0	0	0	0	0	0	0
314	2	9.1	0	FET	2	35	1	38	1	21.9671	58	3+	2	1	3	1	1	1	0	0	1	0	0	0	0	0	5.2	22	2	1	1	1	1	1	1	0	1	0	0	0	0	0	0	0	0	0	0
315	2	14	0	IVF	1	42	1	42	1	26.0262	57	3+	2	1	3	1	1	2	0	0	0	0	1	0	0	0	6.3	14	2	1	1	0	0	0	0	0	0	0	0	0	0	0	0	0	0	0	0
316	1	8.9	0	IVF	1	34	0	34	0	22.3133	44	2+	1	1	4	0	1	1	0	0	1	0	0	0	0	1	9.8	4	1	2	0	0	0	0	0	0	0	0	0	0	0	0	0	0	0	0	0
317	3	10.5	0	FET	1	29	0	30	0	23.7954	70	6+	3	1	2	0	2	1	0	0	1	0	0	0	1	0	2.9	28	2	1	1	1	1	1	0	0	0	1	0	1	0	0	0	0	0	0	0
318	4	10	0	FET	1	31	0	32	0	18.8189	49	12+	4	1	1	0	1	2	0	0	1	0	0	0	0	0	6.9	10	2	1	0	1	1	1	0	0	0	1	0	1	0	0	0	0	0	0	0
319	2	9.6	0	FET	2	32	0	32	0	20.4382	49	3+	2	1	2	0	2	1	0	0	1	0	0	0	1	0	4.7	24	2	1	0	0	1	0	1	1	0	0	0	0	0	0	0	0	0	0	0
320	2	7.5	0	IVF	1	37	1	38	1	27.1809	87	4+	2	1	1	0	1	2	0	0	0	0	1	0	0	0	8.13	18	2	1	1	1	1	1	0	0	0	1	0	1	0	0	1	0	0	0	0
321	2	9.1	0	IVF	1	30	0	31	0	22.2137	58	4+	2	1	2	0	3	1	0	0	1	0	0	0	1	0	4.37	20	2	1	1	0	1	0	1	1	0	0	0	0	0	0	0	0	0	0	0
322	2	9.6	0	IVF	1	44	1	45	1	24.0238	66	3+	2	1	2	1	1	1	0	0	0	1	0	0	0	1	8	9	2	1	1	0	0	0	0	0	0	0	0	0	0	0	0	0	0	0	0
323	1	9.1	0	IVF	1	41	1	41	1	24.8016	83	2+	1	1	6	1	1	1	0	0	0	1	0	0	0	0	7.4	10	2	1	1	0	0	0	0	0	0	0	0	0	0	0	0	0	0	0	0
324	3	8.6	0	FET	2	31	0	32	0	25.7117	57	7+	3	1	1	0	1	1	0	0	1	0	0	0	0	0	4.5	11	1	1	1	0	1	0	1	1	0	0	0	0	0	0	0	0	0	0	0
325	2	8.7	0	IVF	1	33	0	34	0	19.2277	60	3+	2	2	1	0	1	2	0	0	0	0	1	0	0	0	7.66	11	2	1	0	0	0	0	0	0	0	0	0	0	0	0	0	0	0	0	0
326	2	8.4	0	FET	3	30	0	32	0	29.0418	76	4+	2	2	1	0	1	1	2	0	0	0	1	0	0	0	6.41	20	2	1	1	0	1	0	1	1	0	0	0	0	0	0	0	0	0	0	0
327	3	9	0	FET	1	23	0	24	0	20.9042	42	6+	3	1	1	0	1	2	0	0	0	0	1	0	0	0	8.8	22	2	1	1	1	1	1	0	0	0	1	0	1	0	0	1	0	0	0	0
328	2	8.1	0	FET	1	32	0	33	0	22.2137	79	3+	2	2	2	0	1	1	1	0	1	0	0	0	0	0	7.19	9	2	1	0	0	0	0	0	0	0	0	0	0	0	0	0	0	0	0	0
329	4	8.1	0	FET	1	23	0	27	0	27.2392	62	18+	4	2	1	0	1	2	1	0	0	0	1	0	0	0	5.4	17	2	1	0	0	0	0	0	0	0	0	0	0	0	0	0	0	0	0	0
330	2	10.2	0	IVF	1	38	1	38	1	21.7555	82	4+	2	1	2	0	1	1	0	0	1	0	0	0	0	0	8.25	8	2	1	0	2	1	1	0	0	0	1	0	1	0	0	0	0	0	1	0
331	2	9.3	0	FET	1	40	1	41	1	25.4176	56	3+	2	1	1	0	1	2	0	0	0	0	1	0	0	0	7.4	24	2	1	1	1	1	1	0	0	0	1	0	1	0	0	0	0	0	0	0
332	1	8.6	0	FET	1	35	1	35	1	19.8141	45	2+	1	1	1	0	2	1	0	0	1	0	0	0	1	0	3.4	77	2	1	1	1	1	1	1	0	1	0	0	0	0	0	0	0	0	0	0
333	2	10.6	0	IVF	1	42	1	42	1	28.9062	63	5+	2	1	5	2	1	1	0	1	1	0	0	0	0	0	5	12	2	1	0	1	1	1	0	0	0	1	1	1	0	0	0	0	0	0	1
334	1	8.6	0	FET	1	33	0	34	0	22.0317	70	2+	1	1	2	0	1	2	0	0	0	0	1	0	0	0	2.6	19	2	1	1	2	1	1	0	0	0	1	1	0	1	0	0	0	0	0	1
335	4	13.6	0	FET	2	30	0	32	0	19.0521	70	14+	4	1	2	0	1	2	1	0	1	0	0	0	0	0	6.4	7	1	2	1	1	1	1	0	0	0	1	0	1	0	0	0	0	0	0	0
336	2	11.6	0	IVF	1	32	0	32	0	25.3906	68	3+	2	1	1	0	1	1	0	0	1	0	0	0	0	0	1.9	15	2	1	1	0	0	0	0	0	0	0	0	0	0	0	0	0	0	0	0
337	1	8.2	0	FET	1	41	1	42	1	20.202	67	2+	1	1	1	0	1	1	0	0	0	1	0	0	0	0	7.38	10	2	1	0	1	1	1	1	0	1	0	0	0	0	0	0	0	0	0	0
338	2	9.7	0	IVF	1	30	0	30	0	24.0346	54	3+	2	2	1	0	1	1	0	0	1	0	0	0	0	0	5.13	18	2	1	1	1	1	1	0	0	0	1	0	1	0	0	0	0	0	0	0
339	2	10.8	0	FET	2	28	0	29	0	19.3337	56	4+	2	1	1	0	1	2	1	0	0	0	1	0	0	0	4.91	29	2	1	1	0	0	0	0	0	0	0	0	0	0	0	0	0	0	0	0
340	2	9.2	0	IVF	1	30	0	31	0	20.3074	70	3+	2	1	1	0	1	2	0	0	1	0	0	0	0	0	9	10	2	1	1	0	0	0	0	0	0	0	0	0	0	0	0	0	0	0	0
341	1	10.5	0	IVF	1	38	1	38	1	24.224	44	2+	1	1	1	0	1	2	0	0	0	0	1	0	0	0	3.5	10	2	1	1	0	0	0	0	0	0	0	0	0	0	0	0	0	0	0	0
342	2	9.4	0	IVF	1	24	0	25	0	19.9594	63	5+	2	1	1	0	3	1	0	0	1	0	0	0	0	0	4.4	10	2	1	1	1	1	1	0	0	0	1	0	1	0	0	0	0	0	0	0
343	3	8	0	FET	4	34	0	38	1	26.3465	42	7+	3	1	2	0	2	1	3	1	1	0	0	0	0	0	5.3	29	2	1	1	2	1	1	1	0	1	0	0	0	0	0	0	0	0	0	0
344	3	8.9	0	FET	1	34	0	35	1	25	67	6+	3	1	1	0	1	2	0	0	0	0	1	0	0	0	3.2	24	2	1	1	1	1	1	0	0	0	1	0	1	0	1	1	0	1	0	0
345	4	9.6	0	FET	1	33	0	35	1	19.5312	53	28+	4	1	3	0	1	1	4	0	1	0	0	0	0	0	3.12	16	2	1	1	2	1	1	0	0	0	1	0	0	1	0	0	0	1	0	0
346	1	9.1	0	IVF	1	38	1	39	1	22.151	67	2+	1	2	5	1	1	1	2	0	1	0	0	0	0	0	6.5	5	2	1	1	0	0	0	0	0	0	0	0	0	0	0	0	0	0	0	0
347	3	8.4	0	FET	3	33	0	35	1	18.75	46	6+	3	1	1	0	1	1	2	0	1	0	0	0	0	0	8.3	21	2	1	0	0	1	0	1	1	0	0	0	0	0	0	0	0	0	0	0
348	2	13	0	IVF	1	34	0	34	0	21.3382	64	3+	2	2	1	0	1	2	0	0	0	1	0	0	0	1	6.5	7	2	1	0	0	0	0	0	0	0	0	0	0	0	0	0	0	0	0	0
349	2	8	0	IVF	1	30	0	31	0	21.1203	48	3+	2	1	2	0	1	1	0	0	1	0	0	0	0	1	7.4	5	1	2	1	1	1	1	0	0	0	1	0	1	0	0	0	0	0	0	0
350	2	10.5	0	FET	1	35	1	36	1	23.8754	72	3+	2	1	1	0	1	1	0	0	1	0	0	0	0	0	4.1	25	2	1	1	1	1	1	0	0	0	1	0	1	0	0	0	0	0	0	0
351	4	7.6	0	IVF	1	34	0	35	1	20.7008	64	12+	4	2	1	0	1	1	0	0	0	0	1	0	0	0	6.6	9	2	1	1	1	1	1	0	0	0	1	0	1	0	0	0	0	0	0	0
352	3	8.8	0	FET	1	44	1	45	1	25.5102	72	7+	3	1	4	1	1	1	5	0	1	0	0	0	0	1	4.6	3	1	1	0	0	0	0	0	0	0	0	0	0	0	0	0	0	0	0	0
353	2	9.7	0	FET	2	28	0	29	0	28.7347	58	3+	2	2	1	0	1	1	2	0	0	1	0	0	0	0	7.99	21	2	1	1	0	0	0	0	0	0	0	0	0	0	0	0	0	0	0	0
354	2	8.5	0	IVF	1	30	0	31	0	21.0938	63	5+	2	1	3	0	1	1	0	0	1	0	0	0	0	0	3.7	12	2	1	0	0	0	0	0	0	0	0	0	0	0	0	0	0	0	0	0
355	2	8.8	0	FET	1	33	0	36	1	18.662	62	4+	2	1	4	0	1	1	0	0	1	0	0	0	0	0	8.9	10	1	1	1	0	0	0	0	0	0	0	0	0	0	0	0	0	0	0	0
356	2	11.5	0	IVF	1	30	0	30	0	24.6097	40	3+	2	1	1	0	1	1	0	0	1	0	0	0	0	0	6.4	20	2	1	1	1	1	1	0	0	0	1	0	1	0	0	0	0	0	0	0
357	1	9	0	IVF	1	33	0	33	0	26.7094	56	2+	1	2	2	1	1	2	0	1	0	0	1	0	0	0	6	18	1	1	1	1	1	1	0	0	0	1	1	1	0	0	0	0	0	0	0
358	3	8.7	0	IVF	1	25	0	26	0	19.9792	83	8+	3	2	1	0	1	1	0	0	1	0	0	0	0	0	5.79	16	2	1	1	1	1	1	1	0	1	0	0	0	0	0	0	0	0	0	0
359	3	10.4	0	FET	1	35	1	35	1	20.4467	51	7+	3	1	1	0	1	2	0	0	0	0	1	0	0	0	5.38	13	1	2	0	0	0	0	0	0	0	0	0	0	0	0	0	0	0	0	0
360	4	7.6	0	FET	2	27	0	29	0	30.854	54	13+	4	1	1	0	2	2	0	0	0	0	1	0	0	0	6.1	35	2	1	1	1	1	1	0	0	0	1	0	1	0	1	1	0	0	0	0
361	2	7.5	0	IVF	1	33	0	33	0	21.048	54	3+	2	1	1	0	1	1	0	0	1	0	0	0	0	0	4.9	15	2	1	1	0	0	0	0	0	0	0	0	0	0	0	0	0	0	0	0
362	2	7	1	IVF	1	30	0	31	0	17.9982	56	3+	2	2	1	0	1	2	0	0	0	1	0	0	0	0	10.3	11	1	1	1	1	1	1	1	0	1	0	0	0	0	0	0	0	0	0	0
363	2	10.7	0	FET	2	29	0	30	0	19.9219	63	3+	2	1	1	0	1	2	1	0	0	0	1	0	0	0	6.8	15	2	1	1	0	0	0	0	0	0	0	0	0	0	0	0	0	0	0	0
364	3	11.1	0	IVF	1	27	0	28	0	19.721	74	8+	3	2	1	0	1	2	0	0	0	0	1	0	0	0	4.43	19	2	2	1	0	0	0	0	0	0	0	0	0	0	0	0	0	0	0	0
365	4	10.3	0	IVF	1	31	0	32	0	21.2183	99	12+	4	1	4	0	3	1	0	0	1	0	0	0	0	0	6.84	9	2	1	1	1	1	1	0	0	0	1	0	1	0	0	0	0	0	0	0
366	4	7.1	0	FET	1	27	0	29	0	24.974	81	14+	4	2	2	0	2	1	0	0	1	0	0	0	1	0	3.12	23	2	1	1	0	0	0	0	0	0	0	0	0	0	0	0	0	0	0	0
367	3	11.2	0	FET	3	29	0	30	0	22.2656	54	6+	3	2	1	0	1	2	4	0	0	0	1	0	0	0	5.8	36	2	1	0	0	0	0	0	0	0	0	0	0	0	0	0	0	0	0	0
368	1	9.3	0	FET	1	29	0	30	0	28.578	40	2+	1	1	3	0	1	1	0	0	1	0	0	0	0	0	4.03	19	1	1	1	0	0	0	0	0	0	0	0	0	0	0	0	0	0	0	0
369	2	11	0	FET	2	33	0	35	1	21.4109	52	4+	2	1	2	0	1	1	4	0	1	0	0	0	0	0	5.6	8	2	1	1	2	1	1	0	0	0	1	0	0	1	0	0	0	0	0	0
370	3	9.3	0	FET	1	34	0	35	1	22.8624	84	6+	3	1	2	0	1	1	0	0	1	0	0	0	0	0	6.8	25	2	1	1	0	1	0	1	1	0	0	0	0	0	0	0	0	0	0	0
371	1	7.9	0	FET	1	33	0	34	0	18.7305	50	2+	1	1	1	0	1	2	0	0	1	0	0	0	0	0	7.81	17	2	1	1	2	1	1	0	0	0	1	0	0	1	0	1	0	0	0	0
372	3	8.9	0	IVF	1	31	0	32	0	23.9486	61	11+	3	2	2	0	1	2	0	0	0	0	1	0	0	0	6.9	9	2	1	1	1	1	1	0	0	0	1	0	1	0	0	0	1	0	0	0
373	2	13.2	0	IVF	1	28	0	29	0	20.3244	44	3+	2	1	1	0	1	1	0	0	1	0	0	0	0	0	1.6	20	2	1	1	1	1	1	0	0	0	1	0	1	0	0	0	0	0	0	0
374	3	9.5	0	FET	1	41	1	42	1	21.7784	70	8+	3	1	1	0	1	2	0	0	0	1	0	0	0	0	10.7	11	2	1	1	1	1	1	0	0	0	1	0	1	0	0	1	0	0	0	0
375	4	8.7	0	FET	1	34	0	36	1	22.6562	58	16+	4	1	3	0	1	1	0	0	1	0	0	0	0	0	8	19	2	1	1	1	1	1	1	0	1	0	0	0	0	0	0	0	0	0	0
376	4	8.1	0	FET	1	26	0	29	0	27.5487	47	15+	4	1	1	0	2	2	0	0	1	0	0	0	0	0	7.99	23	2	1	1	1	1	1	0	0	0	1	0	1	0	0	0	0	0	0	0
377	3	10.5	0	IVF	1	32	0	33	0	25.7812	63	6+	3	1	2	0	1	1	0	0	1	0	0	0	0	0	7.12	15	2	1	1	0	0	0	0	0	0	0	0	0	0	0	0	0	0	0	0
378	3	11.5	0	FET	1	29	0	30	0	31.2452	64	6+	3	2	1	0	2	1	0	0	0	0	0	1	0	0	4.2	48	1	1	1	1	1	1	0	0	0	1	0	1	0	0	0	0	0	1	0
379	3	6.9	1	FET	1	28	0	29	0	26.2188	54	6+	3	1	2	0	2	1	0	0	1	0	0	0	0	0	5.9	26	2	1	1	1	1	1	1	0	1	0	0	0	0	0	0	0	0	0	0
380	4	8	0	FET	2	29	0	31	0	16.5607	77	18+	4	2	1	0	3	1	1	0	1	0	0	0	1	0	4.8	18	2	1	1	1	1	1	0	0	0	1	1	1	0	0	0	0	0	0	0
381	4	9.6	0	IVF	1	42	1	43	1	19.1001	78	12+	4	1	1	0	1	2	1	0	0	0	1	0	0	1	10.1	4	1	1	0	0	0	0	0	0	0	0	0	0	0	0	0	0	0	0	0
382	3	12.1	0	IVF	1	41	1	42	1	25.5102	54	9+	3	2	2	1	1	2	1	0	0	0	1	0	0	1	11.1	7	2	1	1	0	1	0	1	1	0	0	0	0	0	0	0	0	0	0	0
383	2	11.2	0	FET	2	28	0	29	0	27.0993	56	3+	2	1	1	0	1	1	1	0	1	0	0	0	0	0	4	27	2	1	1	0	0	0	0	0	0	0	0	0	0	0	0	0	0	0	0
384	4	9.1	0	FET	2	26	0	30	0	26.0146	40	44+	4	1	2	1	1	1	1	0	1	0	0	0	0	0	4.4	12	2	1	1	0	0	0	0	0	0	0	0	0	0	0	0	0	0	0	0
385	2	11.3	0	FET	1	27	0	28	0	22.1443	68	4+	2	1	2	1	1	1	0	0	1	0	0	0	0	0	2.9	33	2	1	1	0	1	0	1	1	0	0	0	0	0	0	0	0	0	0	0
386	3	8.1	0	FET	1	30	0	31	0	24.977	53	7+	3	1	2	0	2	2	0	0	1	0	0	0	0	0	2.9	18	2	1	0	1	1	1	1	0	1	0	0	0	0	0	0	0	0	0	0
387	2	12.6	0	FET	2	29	0	30	0	29.2969	40	4+	2	1	2	0	1	2	1	0	1	0	0	0	0	0	4.73	10	1	1	0	1	1	1	0	0	0	1	0	1	0	0	0	1	0	0	0
388	2	9	0	FET	1	29	0	29	0	19.487	56	3+	2	1	1	0	1	2	1	0	0	0	1	0	0	0	2.6	25	1	1	0	0	0	0	0	0	0	0	0	0	0	0	0	0	0	0	0
389	1	8.7	0	IVF	1	37	1	38	1	25.5102	54	2+	1	1	4	1	1	2	0	1	0	0	1	0	0	0	7.56	11	1	1	0	0	1	0	1	1	0	0	0	0	0	0	0	0	0	0	0
390	3	8.2	0	FET	2	36	1	37	1	24.4418	63	7+	3	2	1	0	2	1	1	0	1	0	0	0	0	0	5.7	10	1	2	0	0	0	0	0	0	0	0	0	0	0	0	0	0	0	0	0
391	3	8.5	0	IVF	1	26	0	27	0	26.9531	68	9+	3	2	2	0	1	1	0	0	1	0	0	0	0	0	4.5	16	2	1	1	0	0	0	0	0	0	0	0	0	0	0	0	0	0	0	0
392	3	10.3	0	FET	1	29	0	30	0	24.4141	53	7+	3	1	3	1	2	1	0	1	1	0	0	0	0	0	2.7	29	1	1	0	1	1	1	0	0	0	1	1	1	0	0	0	0	0	0	0
393	4	10.4	0	IVF	1	29	0	31	0	19.563	60	25+	4	2	2	0	1	2	0	0	0	1	0	0	0	0	6.24	11	2	1	1	1	1	1	0	0	0	1	0	1	0	0	0	0	0	0	0
394	2	14.3	0	FET	2	23	0	24	0	21.83	49	3+	2	2	1	0	1	1	1	0	1	0	0	0	0	0	5.3	23	2	1	1	1	1	1	1	0	1	0	0	0	0	0	0	0	0	0	0
395	2	8.6	0	FET	1	28	0	29	0	21.6311	81	4+	2	1	3	0	2	1	0	0	1	0	0	0	1	0	5.4	28	1	1	1	1	1	1	0	0	0	1	0	1	0	0	0	0	0	0	0
396	1	8.6	0	FET	1	26	0	26	0	28.764	85	1+	1	1	1	0	1	2	0	0	0	0	1	0	0	0	8.8	16	1	1	0	1	1	1	0	0	0	1	0	1	0	0	0	1	0	0	0
397	2	7.5	0	FET	2	28	0	32	0	22.8624	63	4+	2	2	2	1	3	1	0	0	1	0	0	0	1	0	4.7	16	2	1	1	1	1	1	0	0	0	1	0	1	0	0	0	1	0	0	0
398	3	9.6	0	FET	2	31	0	32	0	22.0386	72	9+	3	2	1	0	1	1	1	0	1	0	0	0	0	0	3.11	31	2	1	1	1	1	1	0	0	0	1	0	1	0	0	0	0	1	0	0
399	2	10.5	0	FET	1	24	0	25	0	19.5556	82	3+	2	2	1	0	2	1	0	0	1	0	0	0	1	0	5.4	18	2	1	1	2	1	1	0	0	0	1	0	0	1	0	1	0	0	0	0
400	4	11.2	0	FET	2	28	0	30	0	20.0288	60	15+	4	1	1	0	1	2	1	0	0	0	1	0	0	0	4.6	13	2	2	0	1	1	1	1	0	1	0	0	0	0	0	0	0	0	0	0
401	2	9.6	0	IVF	1	26	0	26	0	21.4844	49	3+	2	1	2	0	1	1	0	0	1	0	0	0	0	0	5.7	15	2	1	1	2	1	1	0	0	0	1	0	0	1	0	0	0	0	0	0
402	2	10.3	0	FET	4	27	0	28	0	21.0938	83	3+	2	1	3	0	1	1	3	0	1	0	0	0	0	0	5.9	15	2	2	0	0	0	0	0	0	0	0	0	0	0	0	0	0	0	0	0
403	2	9.7	0	FET	2	36	1	37	1	16.7969	40	3+	2	1	3	0	1	2	1	0	1	0	0	0	0	0	4.4	13	1	2	0	1	1	1	1	0	1	0	0	0	0	0	0	0	0	0	0
404	2	9.5	0	IVF	1	27	0	28	0	27.3438	72	3+	2	1	3	1	2	1	0	1	0	1	0	0	0	0	10	5	2	1	1	0	0	0	0	0	0	0	0	0	0	0	0	0	0	0	0
405	2	7.6	0	FET	1	28	0	29	0	31.9922	45	5+	2	1	1	0	2	1	0	0	1	0	0	0	0	0	5.6	20	2	1	0	0	0	0	0	0	0	0	0	0	0	0	0	0	0	0	0
406	2	9.5	0	FET	1	25	0	26	0	22.5827	63	4+	2	2	3	1	1	1	0	0	0	0	0	1	0	0	6.24	13	2	1	0	0	0	0	0	0	0	0	0	0	0	0	0	0	0	0	0
407	2	10	0	FET	2	27	0	28	0	26.0262	81	3+	2	1	1	0	1	2	1	0	0	1	0	0	0	0	9.7	13	2	1	1	1	1	1	0	0	0	1	0	1	0	0	0	0	1	0	0
408	3	9.4	0	FET	4	31	0	34	0	21.83	58	11+	3	1	2	0	1	1	3	0	1	0	0	0	0	0	7.1	18	2	1	1	1	1	1	0	0	0	1	0	1	0	0	0	1	0	0	0
409	3	9.7	0	IVF	1	24	0	26	0	25.5937	40	11+	3	1	2	0	2	1	0	0	0	1	0	0	1	0	4.3	20	2	1	1	2	1	1	0	0	0	1	0	1	0	0	0	0	0	0	0
410	3	8.9	0	FET	1	26	0	27	0	27.3438	58	6+	3	1	2	0	2	1	1	0	1	0	0	0	0	0	7.5	8	2	2	1	0	0	0	0	0	0	0	0	0	0	0	0	0	0	0	0
411	3	10.3	0	FET	2	31	0	32	0	21.0772	70	10+	3	2	2	0	1	2	1	0	0	0	1	0	0	0	6.1	24	2	1	1	0	0	0	0	0	0	0	0	0	0	0	0	0	0	0	0
412	2	12.5	0	IVF	1	28	0	29	0	22.0386	56	3+	2	1	1	0	3	2	0	0	1	0	0	0	0	0	7.6	7	2	1	1	1	1	1	0	0	0	1	0	1	0	0	0	0	0	0	0
413	2	10.5	0	FET	1	32	0	33	0	19.5717	64	3+	2	1	1	0	1	2	0	0	0	0	1	0	0	0	8.8	45	2	1	1	0	1	0	1	1	0	0	0	0	0	0	0	0	0	0	0
414	2	10.6	0	FET	5	32	0	34	0	19.5717	54	3+	2	1	3	0	1	2	1	0	0	0	1	0	0	0	8.8	45	2	1	1	1	1	1	0	0	0	1	0	1	0	0	0	0	0	0	0
415	3	10.4	0	FET	1	33	0	34	0	17.9997	68	8+	3	2	1	0	1	1	0	0	1	0	0	0	0	0	8	34	2	1	1	1	1	1	0	0	0	1	0	1	0	0	0	1	0	0	0
416	1	9.3	0	FET	1	35	1	35	1	25.3906	38	2+	1	1	3	0	3	1	0	0	1	0	0	0	1	0	4.5	17	2	1	1	2	1	1	0	0	0	1	0	1	0	0	0	0	0	0	0
417	3	9.4	0	FET	2	36	1	37	1	20.5693	58	8+	3	1	1	0	1	2	1	0	0	0	1	0	0	0	4.8	20	2	1	1	0	1	0	1	1	0	0	0	0	0	0	0	0	0	0	0
418	3	8.3	0	IVF	1	38	1	38	1	23.8895	72	6+	3	1	1	0	1	2	0	0	0	0	1	0	0	0	6	8	2	1	0	0	0	0	0	0	0	0	0	0	0	0	0	0	0	0	0
419	4	11.7	0	FET	2	31	0	34	0	23.2335	70	35+	4	2	4	0	1	1	1	0	1	0	0	0	0	0	5.9	13	2	2	0	0	0	0	0	0	0	0	0	0	0	0	0	0	0	0	0
420	3	14.1	0	IVF	1	28	0	29	0	25.7202	63	6+	3	1	1	0	1	1	0	0	1	0	0	0	0	0	4.6	12	2	1	1	0	0	0	0	0	0	0	0	0	0	0	0	0	0	0	0
421	3	8.5	0	FET	2	24	0	25	0	28.578	67	6+	3	2	1	0	1	2	1	0	0	0	1	0	0	0	3.91	18	2	1	0	1	1	1	0	0	0	1	0	1	0	0	0	0	0	0	0
422	4	9.5	0	FET	1	32	0	34	0	29.1363	56	19+	4	1	2	0	3	1	0	0	1	0	0	0	1	0	6	29	2	1	1	1	1	1	0	0	0	1	0	1	0	0	0	1	0	0	0
423	2	11.5	0	IVF	1	34	0	35	1	25.6544	68	4+	2	2	2	0	1	1	0	1	0	0	0	1	0	0	4	16	1	1	1	1	1	1	0	0	0	1	0	1	0	0	0	0	1	0	0
424	4	8.5	0	FET	1	35	1	36	1	20.3954	49	15+	4	1	3	0	1	2	0	0	0	0	1	0	0	0	8	25	2	1	1	1	1	1	0	0	0	1	0	1	0	0	0	0	0	0	0
425	2	9.8	0	IVF	1	36	1	36	1	22.4813	58	5+	2	2	2	0	1	1	0	0	1	0	0	0	0	0	5.73	16	2	1	1	0	0	0	0	0	0	0	0	0	0	0	0	0	0	0	0
426	4	8.2	0	FET	2	37	1	39	1	17.4191	63	13+	4	1	1	0	3	1	1	0	1	0	0	0	0	0	9	18	2	1	1	0	0	0	0	0	0	0	0	0	0	0	0	0	0	0	0
427	1	8.1	0	IVF	1	33	0	33	0	20.202	56	2+	1	1	1	0	1	1	0	0	1	0	0	0	0	0	5.8	8	2	1	1	1	1	1	1	0	1	0	0	0	0	0	0	0	0	0	0
428	4	6.4	1	FET	2	38	1	40	1	20.976	68	14+	4	2	1	0	1	2	1	0	0	1	0	0	0	0	6.3	10	1	1	1	0	0	0	0	0	0	0	0	0	0	0	0	0	0	0	0
429	1	9.4	0	FET	1	32	0	33	0	18.6115	54	2+	1	1	1	0	1	2	0	0	0	0	1	0	0	0	3.9	28	2	1	1	0	0	0	0	0	0	0	0	0	0	0	0	0	0	0	0
430	3	8.3	0	IVF	1	36	1	37	1	19.9219	79	6+	3	1	2	1	1	1	0	0	1	0	0	0	0	0	6.5	4	2	1	1	0	0	0	0	0	0	0	0	0	0	0	0	0	0	0	0
431	3	8.6	0	IVF	1	39	1	40	1	20.9042	63	6+	3	2	3	1	1	1	0	1	1	0	0	0	0	0	6.1	12	2	1	1	0	0	0	0	0	0	0	0	0	0	0	0	0	0	0	0
432	3	10.5	0	IVF	1	36	1	36	1	28.125	56	7+	3	1	1	0	1	2	3	0	0	0	1	0	0	0	5	13	2	1	0	1	1	1	0	0	0	1	0	1	0	0	0	0	1	0	0
433	2	9.1	0	FET	1	41	1	41	1	20.7031	51	3+	2	1	3	1	3	2	2	0	1	0	0	0	0	1	6.24	5	2	1	1	0	0	0	0	0	0	0	0	0	0	0	0	0	0	0	0
434	2	9	0	IVF	1	36	1	38	1	20.0288	60	4+	2	1	1	0	1	2	0	0	1	0	0	0	0	0	9.6	6	1	1	0	0	0	0	0	0	0	0	0	0	0	0	0	0	0	0	0
435	3	9.9	0	FET	1	25	0	26	0	27.7344	87	7+	3	2	2	0	2	1	0	0	0	1	0	0	1	0	2.4	28	2	1	1	2	1	1	0	0	0	1	1	0	1	0	0	0	1	0	0
436	2	8.6	0	FET	2	39	1	40	1	25.7812	72	5+	2	1	5	1	1	2	1	1	0	0	1	0	0	0	5.81	14	1	1	1	0	0	0	0	0	0	0	0	0	0	0	0	0	0	0	0
437	2	10	0	IVF	1	32	0	33	0	19.1001	60	5+	2	1	1	0	1	2	0	0	1	0	0	0	0	0	7.1	12	2	1	0	0	0	0	0	0	0	0	0	0	0	0	0	0	0	0	0
438	2	9.3	0	IVF	1	27	0	27	0	20.2449	63	5+	2	2	1	0	1	1	0	0	0	0	0	1	0	0	6.7	10	2	1	0	0	0	0	0	0	0	0	0	0	0	0	0	0	0	0	0
439	3	8.7	0	FET	2	35	1	37	1	23.0469	60	6+	3	1	2	1	2	1	2	1	1	0	0	0	0	0	4.9	32	2	1	1	2	1	1	0	0	0	1	0	1	0	0	0	0	1	0	0
440	2	7.5	0	FET	1	36	1	36	1	24.2424	84	4+	2	2	4	0	1	2	0	0	1	0	0	0	0	0	7	13	2	1	0	1	1	1	0	0	0	1	0	1	0	0	0	0	1	0	0
441	3	6.8	1	FET	1	26	0	27	0	22.5896	48	6+	3	1	1	0	2	2	0	0	0	1	0	0	1	0	5.9	27	2	1	1	1	1	1	1	0	1	0	0	0	0	0	0	0	0	0	0
442	2	9.5	0	FET	2	31	0	32	0	24.0346	74	4+	2	1	4	0	1	1	1	0	0	0	1	0	0	0	6	9	2	1	0	1	1	1	0	0	0	1	0	1	0	0	0	0	0	0	1
443	3	7.7	0	FET	3	28	0	32	0	17.2584	54	10+	3	1	2	1	1	1	1	0	1	0	0	0	0	0	6.24	15	2	1	1	0	0	0	0	0	0	0	0	0	0	0	0	0	0	0	0
444	2	10	0	FET	2	29	0	29	0	19.0039	49	4+	2	1	1	0	1	2	1	0	0	0	1	0	0	0	6.79	17	2	1	0	1	1	1	0	0	0	1	0	1	0	0	0	0	0	0	0
445	4	8.5	0	FET	1	31	0	33	0	26.4463	80	12+	4	2	3	0	2	1	0	0	1	0	0	0	0	0	4.8	19	2	1	1	0	0	0	0	0	0	0	0	0	0	0	0	0	0	0	0
446	1	11.7	0	IVF	1	34	0	34	0	18.8092	56	2+	1	1	3	1	1	1	0	0	1	0	0	0	0	0	7.7	5	2	1	0	0	0	0	0	0	0	0	0	0	0	0	0	0	0	0	0
447	2	7.8	0	FET	3	34	0	35	1	24.3865	50	3+	2	1	3	1	2	1	2	1	0	0	0	1	0	0	6.4	15	2	1	0	1	1	1	0	0	0	1	0	1	0	0	0	0	0	0	0
448	4	7.6	0	FET	1	28	0	33	0	27.8159	97	42+	4	2	1	0	2	2	0	0	0	0	0	1	0	0	5.6	22	2	1	1	1	1	1	1	0	1	0	0	0	0	0	0	0	0	0	0
449	3	9.1	0	FET	2	34	0	35	1	24.974	68	6+	3	1	1	0	1	1	1	0	0	0	1	0	0	1	5.83	6	1	2	0	0	0	0	0	0	0	0	0	0	0	0	0	0	0	0	0
450	3	9.3	0	FET	2	34	0	36	1	24.0346	95	8+	3	1	1	0	1	1	1	0	1	0	0	0	0	0	6.1	8	2	1	0	1	1	1	0	0	0	1	0	1	0	1	1	0	0	0	0
451	2	9.4	0	IVF	1	33	0	33	0	20.984	50	5+	2	1	1	0	1	1	0	0	1	0	0	0	0	0	9.09	16	2	1	1	0	0	0	0	0	0	0	0	0	0	0	0	0	0	0	0
452	3	8.5	0	FET	2	28	0	29	0	20.0773	74	9+	3	1	1	0	1	1	1	0	1	0	0	0	0	0	6.26	18	2	1	0	0	0	0	0	0	0	0	0	0	0	0	0	0	0	0	0
453	1	9.7	0	FET	1	28	0	28	0	23.8751	63	2+	1	2	1	0	2	1	0	0	1	0	0	0	0	0	5	39	1	1	0	0	0	0	0	0	0	0	0	0	0	0	0	0	0	0	0
454	2	7.7	0	IVF	1	38	1	38	1	25.3906	74	4+	2	1	2	0	1	1	0	0	0	0	1	0	0	0	8.6	10	2	1	0	0	0	0	0	0	0	0	0	0	0	0	0	0	0	0	0
455	2	8.7	0	FET	1	26	0	27	0	19.8914	43	3+	2	1	2	0	1	2	0	0	0	0	1	0	0	0	5.44	26	2	1	1	1	1	1	0	0	0	1	0	1	0	0	0	0	0	0	0
456	1	9	0	FET	1	24	0	25	0	22.8928	83	2+	1	1	1	0	1	2	0	0	0	0	1	0	0	0	5.2	29	2	1	1	0	0	0	0	0	0	0	0	0	0	0	0	0	0	0	0
457	1	11	0	IVF	1	39	1	39	1	24.9199	61	2+	1	1	4	2	1	1	0	0	1	0	0	0	0	0	5.8	14	2	1	0	0	0	0	0	0	0	0	0	0	0	0	0	0	0	0	0
458	2	8.9	0	IVF	1	39	1	40	1	24.977	58	3+	2	1	1	0	1	1	0	0	1	0	0	0	0	0	6.3	7	2	1	0	0	0	0	0	0	0	0	0	0	0	0	0	0	0	0	0
459	2	8.6	0	FET	2	36	1	37	1	32.7186	86	5+	2	2	1	0	3	2	1	0	0	0	1	0	1	0	6.3	17	2	1	0	0	0	0	0	0	0	0	0	0	0	0	0	0	0	0	0
460	3	8.4	0	FET	2	33	0	35	1	22.0604	94	7+	3	1	3	0	1	1	1	0	1	0	0	0	0	0	5	18	2	1	1	0	1	0	1	1	0	0	0	0	0	0	0	0	0	0	0
461	1	9.7	0	IVF	1	33	0	33	0	20.3125	48	1+	1	1	1	0	1	1	0	0	1	0	0	0	0	0	8.4	7	2	1	0	0	0	0	0	0	0	0	0	0	0	0	0	0	0	0	0
462	2	9.8	0	IVF	1	36	1	36	1	18.8707	56	3+	2	2	1	0	3	1	0	0	1	0	0	0	0	1	12.7	2	2	1	0	1	1	1	0	0	0	1	0	1	0	0	0	0	0	0	0
463	2	8.2	0	FET	1	40	1	41	1	25.711	68	5+	2	1	2	0	2	1	0	0	1	0	0	0	1	0	6	38	2	1	0	0	0	0	0	0	0	0	0	0	0	0	0	0	0	0	0
464	3	7.9	0	FET	1	35	1	36	1	22.3133	40	11+	3	1	2	0	1	1	0	0	0	1	0	0	0	0	4.1	16	2	1	0	1	1	1	0	0	0	1	0	1	0	0	0	0	0	0	0
465	2	8.9	0	IVF	1	31	0	34	0	18.7305	69	3+	2	1	1	0	1	1	0	0	1	0	0	0	0	0	4.9	18	2	1	0	2	1	1	0	0	0	1	0	1	0	0	0	0	0	0	0
466	3	8.3	0	FET	2	37	1	38	1	21.4844	68	6+	3	1	1	0	1	2	0	0	0	1	0	0	0	0	3.95	17	2	1	0	0	0	0	0	0	0	0	0	0	0	0	0	0	0	0	0
467	1	10.3	0	FET	1	30	0	31	0	20.0288	46	2+	1	1	1	0	1	2	2	0	1	0	0	0	0	0	9	9	1	2	0	1	1	1	0	0	0	1	0	1	0	0	0	0	0	0	0
468	3	9.6	0	IVF	1	30	0	31	0	22.8624	54	6+	3	2	1	0	1	2	0	0	1	0	0	0	0	0	6.4	18	2	1	1	2	1	1	0	0	0	1	0	0	1	0	0	1	0	0	0
469	2	11.1	0	IVF	1	24	0	25	0	25.3444	77	3+	2	2	1	0	1	1	0	0	0	1	0	0	0	1	8.74	4	2	1	1	1	1	1	0	0	0	1	0	1	0	0	0	0	0	0	0
470	2	10.3	0	FET	1	27	0	28	0	28.5156	63	4+	2	1	1	0	1	1	0	0	1	0	0	0	0	0	5.9	32	2	1	1	2	1	1	0	0	0	1	0	0	1	0	1	0	0	0	0
471	2	9.1	0	IVF	1	28	0	29	0	28.6851	77	5+	2	2	1	0	3	1	0	0	1	0	0	0	1	0	5.8	19	2	1	1	1	1	1	1	0	1	0	0	0	0	0	0	0	0	0	0
472	4	8.7	0	IVF	1	29	0	31	0	16.4062	74	15+	4	1	2	0	1	1	1	0	1	0	0	0	0	0	11	14	2	1	0	1	1	1	0	0	0	1	0	1	0	0	0	0	0	0	0
473	3	8.6	0	IVF	1	29	0	30	0	16.5289	66	6+	3	1	1	0	2	1	1	0	0	1	0	0	1	0	13.1	15	2	1	1	2	1	1	0	0	0	1	1	0	1	0	0	0	0	0	1
474	3	11.8	0	FET	2	30	0	31	0	28.2284	84	6+	3	2	2	0	2	1	1	0	0	0	0	1	0	0	7.5	17	2	1	1	0	0	0	0	0	0	0	0	0	0	0	0	0	0	0	0
475	2	11.9	0	IVF	1	36	1	36	1	23.5078	48	4+	2	1	2	0	1	1	0	0	1	0	0	0	0	0	6	16	1	1	1	1	1	1	1	0	1	0	0	0	0	0	0	0	0	0	0
476	1	11.3	0	FET	2	24	0	25	0	23.6244	42	2+	1	1	1	0	2	1	1	0	1	0	0	0	0	0	4.5	13	2	1	0	1	1	1	0	0	0	1	0	1	0	0	0	0	0	0	0
477	2	13	0	FET	3	32	0	33	0	22.0386	62	5+	2	2	3	1	1	1	1	0	0	0	1	0	0	0	3.3	31	2	1	1	1	1	1	0	0	0	1	0	1	0	0	0	0	0	0	0
478	2	8.5	0	FET	1	35	1	36	1	23.815	76	5+	2	1	1	0	1	1	0	0	1	0	0	0	0	0	5.2	29	2	1	0	1	1	1	1	0	1	0	0	0	0	0	0	0	0	0	0
479	2	8.9	0	IVF	1	35	1	23	0	17.7154	54	3+	2	1	1	0	2	2	0	0	1	0	0	0	0	0	8.9	20	2	1	0	0	0	0	0	0	0	0	0	0	0	0	0	0	0	0	0
480	2	9.9	0	IVF	1	34	0	34	0	26.8136	63	5+	2	2	3	1	1	1	0	1	1	0	0	0	0	0	3.37	10	1	1	0	0	0	0	0	0	0	0	0	0	0	0	0	0	0	0	0
481	2	8.6	0	FET	1	32	0	33	0	24.4444	68	4+	2	2	1	0	1	1	0	0	0	0	1	0	0	0	8.6	20	2	1	0	0	0	0	0	0	0	0	0	0	0	0	0	0	0	0	0
482	3	8.1	0	FET	1	37	1	39	1	18.3655	85	11+	3	1	2	1	1	1	1	0	0	1	0	0	0	0	10.1	9	2	1	0	1	1	1	0	0	0	1	0	1	0	0	0	0	0	0	0
483	2	10.7	0	FET	2	27	0	28	0	20.2812	48	4+	2	1	3	0	1	1	1	0	1	0	0	0	0	0	5.05	13	1	2	1	1	1	1	0	0	0	1	1	1	0	0	0	0	0	0	1
484	3	10.8	0	IVF	1	36	1	37	1	25.7276	54	6+	3	1	2	0	1	1	0	0	1	0	0	0	0	1	5.4	8	2	1	0	1	1	1	0	0	0	1	0	1	0	0	0	0	1	0	0
485	3	8.1	0	IVF	1	30	0	32	0	20.7031	73	10+	3	1	1	0	1	2	0	0	1	0	0	0	0	0	6	11	2	2	0	0	0	0	0	0	0	0	0	0	0	0	0	0	0	0	0
486	4	7.4	0	FET	1	25	0	27	0	24.6097	77	13+	4	2	1	0	1	1	0	0	1	0	0	0	0	0	7.78	22	2	1	1	0	0	0	0	0	0	0	0	0	0	0	0	0	0	0	0
487	2	7.4	0	FET	4	40	1	42	1	20.9572	120	3+	2	1	1	0	2	1	3	0	0	1	0	0	0	0	6.55	19	2	2	1	0	0	0	0	0	0	0	0	0	0	0	0	0	0	0	0
488	3	9.3	0	FET	3	28	0	30	0	18.75	73	6+	3	2	2	0	1	2	2	0	0	1	0	0	0	0	8.8	22	2	2	0	0	1	0	1	1	0	0	0	0	0	0	0	0	0	0	0
489	2	9.8	0	FET	1	24	0	25	0	21.3039	63	3+	2	1	1	0	1	2	0	0	0	0	1	0	0	0	7.6	8	2	1	0	0	1	0	1	1	0	0	0	0	0	0	0	0	0	0	0
490	4	8.7	0	FET	1	30	0	31	0	26.4463	86	16+	4	1	4	0	1	1	0	0	1	0	0	0	0	0	7.36	18	2	1	1	0	0	0	0	0	0	0	0	0	0	0	0	0	0	0	0
491	3	8.9	0	IVF	1	36	1	37	1	22.4082	65	9+	3	1	1	0	1	2	0	0	0	0	1	0	0	0	13	12	2	1	1	0	0	0	0	0	0	0	0	0	0	0	0	0	0	0	0
492	1	9.6	0	FET	2	24	0	25	0	19.721	60	2+	1	1	5	0	1	2	0	0	1	0	0	0	0	0	6	30	2	1	1	1	1	1	0	0	0	1	0	1	0	0	0	0	0	0	0
493	2	7.4	0	FET	1	36	1	37	1	20.0288	56	5+	2	2	1	0	3	2	0	0	0	0	1	0	0	0	4.5	38	2	1	1	1	1	1	0	0	0	1	0	1	0	0	0	0	0	0	0
494	2	7.7	0	IVF	1	30	0	30	0	18.3391	58	3+	2	2	1	0	1	1	0	0	0	1	0	0	0	0	5.07	11	2	2	1	1	1	1	0	0	0	1	0	1	0	0	0	0	0	0	0
495	4	7.8	0	IVF	1	36	1	38	1	27.2509	63	16+	4	2	2	0	1	1	0	0	0	1	0	0	0	1	5.52	6	2	1	0	0	0	0	0	0	0	0	0	0	0	0	0	0	0	0	0
496	3	7.9	0	IVF	1	38	1	39	1	24.0346	58	7+	3	2	2	1	1	1	0	1	1	0	0	0	0	0	8.51	10	1	1	0	0	0	0	0	0	0	0	0	0	0	0	0	0	0	0	0
497	2	8.2	0	FET	2	35	1	36	1	24.0346	56	4+	2	1	1	0	1	1	1	0	0	0	1	0	0	0	8.4	18	2	1	1	0	0	0	0	0	0	0	0	0	0	0	0	0	0	0	0
498	2	12.1	0	IVF	1	31	0	32	0	22.1003	63	5+	2	1	1	0	1	1	0	0	1	0	0	0	0	0	5.86	5	1	1	0	0	0	0	0	0	0	0	0	0	0	0	0	0	0	0	0
499	3	7.9	0	FET	4	21	0	23	0	30.3637	56	6+	3	1	1	0	1	1	3	0	1	0	0	0	0	0	6.73	18	1	2	1	0	0	0	0	0	0	0	0	0	0	0	0	0	0	0	0
500	2	8.4	0	FET	3	24	0	28	0	19.9219	68	4+	2	1	2	1	1	1	1	0	0	0	1	0	0	0	4.9	26	2	1	1	1	1	1	1	0	1	0	0	0	0	0	0	0	0	0	0
501	3	11.7	0	FET	2	32	0	33	0	19.9219	51	6+	3	2	1	0	1	2	1	0	0	0	1	0	0	0	8	16	2	1	0	0	0	0	0	0	0	0	0	0	0	0	0	0	0	0	0
502	3	10.1	0	FET	1	34	0	35	1	25.7202	70	6+	3	1	1	0	3	2	0	0	0	0	1	0	1	0	6.27	35	2	1	0	0	0	0	0	0	0	0	0	0	0	0	0	0	0	0	0
503	2	8.3	0	IVF	1	35	1	37	1	20.202	76	3+	2	1	1	0	1	2	0	0	1	0	0	0	0	0	4.8	18	2	1	1	1	1	1	0	0	0	1	0	1	0	0	0	0	0	0	0
504	1	12	0	IVF	1	36	1	37	1	23.6541	60	2+	1	1	1	0	1	1	0	0	0	0	1	0	0	0	8	11	2	1	1	0	0	0	0	0	0	0	0	0	0	0	0	0	0	0	0
505	2	8.9	0	FET	1	33	0	35	1	21.3039	56	4+	2	2	4	0	1	1	0	0	1	0	0	0	0	0	9.1	18	2	1	1	0	0	0	0	0	0	0	0	0	0	0	0	0	0	0	0
506	3	8.5	0	FET	1	36	1	37	1	22.8624	56	10+	3	1	2	0	2	1	0	0	1	0	0	0	1	0	2	33	2	1	1	0	1	0	1	1	0	0	0	0	0	0	0	0	0	0	0
507	3	13.1	0	IVF	1	39	1	40	1	21.048	91	6+	3	1	1	0	1	1	0	0	0	1	0	0	0	1	9.4	6	2	1	1	1	1	1	0	0	0	1	0	1	0	0	0	0	0	0	0
508	2	8.6	0	FET	2	28	0	29	0	19.3962	58	3+	2	1	1	0	1	1	0	0	1	0	0	0	0	0	5.7	25	2	1	1	2	1	1	0	0	0	1	0	1	0	0	0	0	0	0	0
509	2	8.7	0	IVF	1	35	1	36	1	18.902	59	4+	2	1	3	0	1	1	2	0	1	0	0	0	0	0	4.05	12	2	1	1	1	1	1	0	0	0	1	0	1	0	0	0	1	0	0	0
510	3	9.4	0	IVF	1	30	0	31	0	23.7118	74	8+	3	1	1	0	1	2	0	0	1	0	0	0	0	0	7.6	15	1	2	1	1	1	1	0	0	0	1	0	1	0	0	0	0	0	0	0
511	2	8.5	0	FET	2	37	1	38	1	25.6369	70	3+	2	1	4	0	1	1	2	0	1	0	0	0	0	0	1.2	18	2	1	1	1	1	1	1	0	1	0	0	0	0	0	0	0	0	0	0
512	2	10	0	FET	1	30	0	30	0	20.9572	56	3+	2	2	1	0	1	1	0	0	1	0	0	0	0	0	4.65	21	2	1	1	1	1	1	0	0	0	1	0	1	0	0	0	0	0	0	0
513	4	14.1	0	FET	1	38	1	39	1	21.875	63	14+	4	1	1	0	1	1	1	0	0	1	0	0	0	0	12.8	13	1	2	1	0	0	0	0	0	0	0	0	0	0	0	0	0	0	0	0
514	2	7.7	0	FET	1	34	0	34	0	22.2063	73	5+	2	1	1	0	2	1	0	0	0	1	0	0	1	0	5	17	2	1	1	1	1	1	0	0	0	1	0	1	0	0	0	0	1	0	0
515	1	8.4	0	FET	1	31	0	32	0	24.8358	42	2+	1	1	1	0	3	2	0	0	1	0	0	0	1	0	5.4	27	2	1	1	1	1	1	0	0	0	1	0	1	0	0	0	0	0	0	0
516	3	9	0	IVF	1	33	0	34	0	23.0469	65	8+	3	2	2	0	1	1	0	0	0	1	0	0	0	0	8.24	8	2	1	0	0	0	0	0	0	0	0	0	0	0	0	0	0	0	0	0
517	2	11.5	0	IVF	1	29	0	30	0	25.5296	72	3+	2	1	1	0	1	2	0	0	0	0	1	0	0	0	5.6	14	2	1	1	0	0	0	0	0	0	0	0	0	0	0	0	0	0	0	0
518	2	9.6	0	FET	1	31	0	32	0	26.5625	82	5+	2	2	3	2	1	2	0	1	0	0	1	0	0	0	7.79	16	1	1	1	0	0	0	0	0	0	0	0	0	0	0	0	0	0	0	0
519	3	8.5	0	IVF	1	30	0	33	0	24.7676	70	10+	3	1	2	0	1	1	0	0	1	0	0	0	0	1	6.7	9	2	1	1	0	1	0	1	1	0	0	0	0	0	0	0	0	0	0	0
520	2	8.7	0	FET	1	28	0	28	0	25.2174	77	4+	2	1	2	1	2	1	0	1	1	0	0	0	0	0	7.04	25	2	1	1	1	1	1	0	0	0	1	0	1	0	0	0	0	0	0	0
521	2	8.4	0	FET	1	37	1	38	1	24.6548	54	5+	2	2	1	0	1	1	0	0	1	0	0	0	0	0	6.96	16	2	1	1	2	1	1	0	0	0	1	1	1	0	0	0	0	0	0	0
522	2	9.1	0	IVF	1	36	1	36	1	21.573	75	4+	2	2	1	0	1	2	0	0	0	0	1	0	0	0	5.7	14	2	1	0	0	0	0	0	0	0	0	0	0	0	0	0	0	0	0	0
523	3	7.8	0	IVF	1	35	1	36	1	20.1362	56	9+	3	2	1	0	1	1	1	0	1	0	0	0	0	0	5	8	2	2	1	0	0	0	0	0	0	0	0	0	0	0	0	0	0	0	0
524	4	7.5	0	FET	4	28	0	31	0	22.8624	50	24+	4	1	1	0	1	2	3	0	1	0	0	0	0	0	3.89	21	2	2	0	0	1	0	1	1	0	0	0	0	0	0	0	0	0	0	0
525	1	9.1	0	FET	1	24	0	25	0	20.1956	88	2+	1	1	2	0	3	1	0	0	1	0	0	0	1	0	5.9	33	2	1	1	2	1	1	0	0	0	1	1	0	1	0	0	0	0	0	0
526	3	8.8	0	IVF	1	38	1	39	1	21.5451	56	8+	3	2	2	1	1	2	1	0	1	0	0	0	0	0	5	7	1	2	0	1	1	1	0	0	0	1	0	1	0	0	1	0	0	0	0
527	2	8.7	0	FET	1	41	1	41	1	19.2234	63	5+	2	2	2	1	1	2	1	1	0	1	0	0	0	1	9.2	5	1	2	0	0	0	0	0	0	0	0	0	0	0	0	0	0	0	0	0
528	3	9.1	0	FET	1	39	1	40	1	25.3444	58	6+	3	1	1	0	1	1	1	0	1	0	0	0	0	1	9.5	4	1	1	0	0	0	0	0	0	0	0	0	0	0	0	0	0	0	0	0
529	2	6.6	1	FET	1	29	0	30	0	21.2585	62	3+	2	1	2	0	1	1	0	0	1	0	0	0	0	0	4.8	15	2	1	1	0	0	0	0	0	0	0	0	0	0	0	0	0	0	0	0
530	2	9.6	0	IVF	1	31	0	32	0	24.7676	58	4+	2	2	1	0	1	1	0	0	0	1	0	0	0	0	6.24	11	2	1	1	0	0	0	0	0	0	0	0	0	0	0	0	0	0	0	0
531	2	7.1	0	FET	1	32	0	32	0	20.5078	40	3+	2	1	3	0	3	1	0	0	1	0	0	0	1	0	4.36	35	2	1	1	2	1	1	0	0	0	1	0	0	1	0	0	0	0	0	0
532	2	9.6	0	FET	1	29	0	30	0	27.102	65	5+	2	1	2	1	2	1	0	1	0	1	0	0	1	0	7.1	25	1	1	1	0	0	0	0	0	0	0	0	0	0	0	0	0	0	0	0
533	2	7.8	0	IVF	1	33	0	34	0	21.2306	77	3+	2	1	3	0	1	1	1	0	1	0	0	0	0	1	9.6	5	1	2	0	2	1	1	1	0	1	0	0	0	0	0	0	0	0	0	0
534	2	9.4	0	FET	1	30	0	31	0	18.2899	49	3+	2	1	1	0	1	1	0	0	1	0	0	0	0	0	7.7	25	2	1	1	1	1	1	0	0	0	1	0	1	0	0	0	0	0	0	0
535	3	9.3	0	FET	1	34	0	35	1	24.977	72	6+	3	1	1	0	1	1	0	0	0	0	1	0	0	0	9.09	11	2	1	1	0	1	0	1	1	0	0	0	0	0	0	0	0	0	0	0
536	3	9.7	0	FET	2	30	0	31	0	18.3655	50	6+	3	1	1	0	1	1	1	0	0	0	1	0	0	0	6	12	2	1	0	1	1	1	1	0	1	0	0	0	0	0	0	0	0	0	0
537	2	7.4	0	FET	4	33	0	35	1	22.9421	56	3+	2	1	4	1	1	2	2	1	0	0	1	0	0	0	5.9	20	2	2	1	1	1	1	0	0	0	1	1	1	0	1	0	0	0	0	0
538	1	8.7	0	IVF	1	32	0	32	0	20.9366	40	2+	1	1	1	0	1	2	0	0	1	0	0	0	0	0	2	10	2	1	0	0	0	0	0	0	0	0	0	0	0	0	0	0	0	0	0
539	1	9.1	0	FET	2	33	0	34	0	20.4294	40	2+	1	1	1	0	2	2	3	0	0	0	1	0	0	0	5.45	12	2	2	1	1	1	1	0	0	0	1	0	1	0	0	0	0	0	0	0
540	3	10	0	FET	3	35	1	36	1	26.9531	63	7+	3	1	1	0	1	2	1	0	1	0	0	0	0	0	5.4	13	2	1	1	2	1	1	0	0	0	1	0	0	1	0	0	0	0	1	0
541	3	7.3	0	FET	2	34	0	35	1	25	76	5+	3	2	4	1	1	1	1	1	1	0	0	0	0	0	6.1	31	1	1	1	0	1	0	1	1	0	0	0	0	0	0	0	0	0	0	0
542	2	8.5	0	IVF	1	39	1	39	1	24.2424	45	3+	2	1	6	1	2	1	0	0	1	0	0	0	0	0	4.8	9	1	1	1	1	1	1	1	0	1	0	0	0	0	0	0	0	0	0	0
543	3	10.5	0	IVF	1	29	0	29	0	21.1203	49	6+	3	2	1	0	2	1	3	0	1	0	0	0	0	0	7.8	8	2	1	0	1	1	1	0	0	0	1	0	1	0	0	0	0	1	0	0
544	2	7.6	0	FET	2	32	0	32	0	23.03	67	3+	2	2	2	0	1	2	1	0	0	0	1	0	0	0	4.86	18	2	1	0	2	1	1	0	0	0	1	0	1	0	0	0	0	0	0	0
545	3	9.1	0	IVF	1	31	0	32	0	26.2917	63	7+	3	1	1	0	1	1	0	0	1	0	0	0	0	0	5.22	11	2	1	0	1	1	1	0	0	0	1	0	1	0	0	0	1	1	0	0
546	3	9.5	0	FET	2	28	0	30	0	22.7583	80	11+	3	1	2	0	1	1	1	0	1	0	0	0	0	0	8.5	15	2	1	1	2	1	1	1	0	1	0	0	0	0	0	0	0	0	0	0
547	2	8.4	0	FET	1	22	0	23	0	22.0317	69	3+	2	1	1	0	2	2	0	0	0	0	1	0	0	0	5.57	20	2	1	0	1	1	1	1	0	1	0	0	0	0	0	0	0	0	0	0
548	2	10.6	0	FET	2	33	0	35	1	25.7117	54	5+	2	1	2	0	1	1	1	0	1	0	0	0	0	0	7.3	22	2	1	1	0	0	0	0	0	0	0	0	0	0	0	0	0	0	0	0
549	3	8.1	0	IVF	1	38	1	39	1	19.487	39	11+	3	2	2	1	1	1	0	1	1	0	0	0	0	0	4.6	12	1	1	1	0	0	0	0	0	0	0	0	0	0	0	0	0	0	0	0
550	3	8.1	0	FET	1	37	1	39	1	22.8624	63	10+	3	1	1	0	1	1	0	0	0	0	0	1	0	0	4.6	20	2	1	1	2	1	1	0	0	0	1	0	0	1	0	0	0	0	1	0
551	2	10.5	0	IVF	1	31	0	32	0	22.5827	80	5+	2	2	2	0	2	1	0	0	1	0	0	0	0	0	4.1	18	2	1	1	1	1	1	1	0	1	0	0	0	0	0	0	0	0	0	0
552	2	9.3	0	IVF	1	31	0	31	0	19.5717	89	3+	2	1	1	0	1	1	0	0	1	0	0	0	0	0	10.42	19	2	1	0	0	0	0	0	0	0	0	0	0	0	0	0	0	0	0	0
553	4	10.7	0	FET	2	28	0	28	0	22.4813	71	15+	4	1	1	0	1	2	1	0	0	0	1	0	0	0	6.6	29	2	1	1	0	0	0	0	0	0	0	0	0	0	0	0	0	0	0	0
554	3	12.9	0	FET	2	28	0	31	0	21.8	66	9+	3	2	1	0	2	1	1	0	1	0	0	0	0	0	5.3	11	1	2	0	0	0	0	0	0	0	0	0	0	0	0	0	0	0	0	0
555	2	9.2	0	FET	2	30	0	30	0	25.7117	43	5+	2	1	2	0	1	2	0	0	0	0	1	0	0	0	5.05	22	2	1	0	1	1	1	0	0	0	1	0	1	0	0	0	0	0	0	0
556	2	11.2	0	FET	2	30	0	31	0	23.5078	76	4+	2	2	1	0	1	1	1	0	1	0	0	0	0	0	5.97	18	2	1	1	2	1	1	0	0	0	1	0	0	1	0	0	0	1	0	0
557	2	12.5	0	FET	1	38	1	39	1	22.1003	72	3+	2	1	1	0	1	1	0	0	0	1	0	0	0	0	7.4	26	2	1	1	0	0	0	0	0	0	0	0	0	0	0	0	0	0	0	0
558	1	8	0	IVF	1	38	1	38	1	22.3027	52	2+	1	1	3	1	1	1	0	1	0	0	1	0	0	0	5.45	9	2	1	1	2	1	1	0	0	0	1	0	1	0	0	0	0	0	0	0
559	4	11.2	0	FET	1	30	0	31	0	22.8329	65	15+	4	1	1	0	1	1	0	0	1	0	0	0	0	0	8.4	22	1	2	1	1	1	1	0	0	0	1	0	1	0	0	0	0	0	0	0
560	3	7.3	0	FET	1	36	1	37	1	27.852	54	8+	3	1	2	0	1	1	0	0	1	0	0	0	0	0	8.94	18	1	1	1	1	1	1	0	0	0	1	0	1	0	1	1	0	0	1	0
561	1	7.7	0	FET	2	28	0	29	0	19.8903	45	2+	1	1	1	0	1	2	1	0	0	0	1	0	0	0	11.8	17	2	1	1	0	0	0	0	0	0	0	0	0	0	0	0	0	0	0	0
562	3	7	1	FET	1	30	0	31	0	19.9219	51	7+	3	2	2	0	1	2	0	0	1	0	0	0	0	0	7.77	21	2	1	1	1	1	1	0	0	0	1	1	1	0	0	0	0	0	0	0
563	2	8.4	0	IVF	1	31	0	32	0	27.3438	87	5+	2	1	1	0	1	2	0	0	0	0	1	0	0	0	4.8	18	2	1	0	2	1	1	0	0	0	1	0	0	1	0	1	0	0	0	0
564	2	7.6	0	FET	2	29	0	31	0	24.4141	111	4+	2	2	1	0	1	2	1	0	0	0	0	1	0	0	6	13	1	2	0	0	1	0	1	1	0	0	0	0	0	0	0	0	0	0	0
565	4	8.3	0	FET	2	31	0	33	0	22.4059	75	16+	4	1	1	0	1	2	0	0	0	0	1	0	0	0	5.4	22	2	1	1	0	0	0	0	0	0	0	0	0	0	0	0	0	0	0	0
566	3	6.4	1	IVF	1	29	0	30	0	23.4375	68	8+	3	2	2	0	1	2	0	0	0	0	1	0	0	0	6.15	18	2	1	1	2	1	1	0	0	0	1	0	1	0	0	0	1	1	0	0
567	2	10.3	0	IVF	1	24	0	25	0	24.3141	67	3+	2	1	2	0	1	1	0	0	1	0	0	0	0	0	6.4	16	2	1	1	1	1	1	0	0	0	1	0	1	0	0	0	0	0	0	0
568	2	7.2	0	FET	1	32	0	32	0	20.2538	82	3+	2	1	2	0	1	1	0	0	1	0	0	0	0	0	3	27	2	1	1	0	0	0	0	0	0	0	0	0	0	0	0	0	0	0	0
569	3	9.3	0	FET	2	27	0	29	0	25.5937	70	6+	3	1	2	0	1	2	0	0	0	0	0	1	0	0	3.2	23	2	1	0	0	0	0	0	0	0	0	0	0	0	0	0	0	0	0	0
570	3	8.1	0	IVF	1	30	0	31	0	23.8751	66	9+	3	2	1	0	1	2	0	0	0	0	1	0	0	0	5	20	2	1	1	2	1	1	0	0	0	1	0	0	1	0	0	0	0	0	0
571	3	7.6	0	FET	1	39	1	41	1	24.7676	84	6+	3	2	3	1	1	1	0	1	0	1	0	0	0	1	11	7	2	1	1	0	1	0	1	1	0	0	0	0	0	0	0	0	0	0	0
572	3	8.8	0	IVF	1	36	1	37	1	24.539	87	8+	3	2	1	0	1	1	0	0	1	0	0	0	0	0	6.5	9	2	1	1	2	1	1	0	0	0	1	1	0	1	0	0	0	0	1	0
573	2	6.3	1	IVF	1	35	1	36	1	23.0469	50	4+	2	2	1	0	1	2	2	0	0	1	0	0	0	1	8.3	5	2	1	1	0	0	0	0	0	0	0	0	0	0	0	0	0	0	0	0
574	2	11.7	0	IVF	1	33	0	33	0	21.2306	73	3+	2	1	3	0	1	1	0	0	1	0	0	0	0	0	5.26	8	2	1	1	0	1	0	1	1	0	0	0	0	0	0	0	0	0	0	0
575	2	8.7	0	FET	1	31	0	32	0	28.6689	47	3+	2	1	3	0	2	1	0	0	1	0	0	0	1	0	3.8	23	2	1	0	0	0	0	0	0	0	0	0	0	0	0	0	0	0	0	0
576	2	10.7	0	IVF	1	42	1	43	1	23.2335	76	3+	2	1	2	0	1	1	0	0	1	0	0	0	0	1	4.8	7	2	1	0	1	1	1	1	0	1	0	0	0	0	0	0	0	0	0	0
577	3	9.2	0	FET	3	32	0	33	0	19.6283	54	8+	3	1	1	0	2	2	1	0	0	0	1	0	0	0	6.3	17	2	2	1	1	1	1	0	0	0	1	0	1	0	0	0	0	0	0	0
578	1	8.8	0	IVF	1	35	1	35	1	25.5937	57	1+	1	1	1	0	1	2	0	0	1	0	0	0	0	0	4.4	11	2	1	0	0	0	0	0	0	0	0	0	0	0	0	0	0	0	0	0
579	2	7.6	0	FET	3	32	0	33	0	29.7442	76	3+	2	1	2	0	1	1	2	0	0	0	0	1	0	0	5.95	28	2	2	0	2	1	1	0	0	0	1	1	0	1	0	0	0	0	0	1
580	2	12.7	0	FET	1	37	1	37	1	23.6614	74	4+	2	1	1	0	1	1	0	0	1	0	0	0	0	0	5.6	23	2	1	0	0	0	0	0	0	0	0	0	0	0	0	0	0	0	0	0
581	3	8.9	0	FET	1	29	0	30	0	23.815	63	9+	3	2	3	1	2	1	0	1	0	1	0	0	1	0	5.3	32	1	1	1	0	0	0	0	0	0	0	0	0	0	0	0	0	0	0	0
582	2	9.6	0	FET	3	36	1	37	1	28.3987	84	4+	2	1	1	0	1	2	2	0	0	0	1	0	0	0	4.94	23	2	1	0	0	0	0	0	0	0	0	0	0	0	0	0	0	0	0	0
583	3	10.1	0	FET	2	27	0	28	0	28.3447	50	7+	3	2	1	0	1	2	1	0	0	0	1	0	0	0	2.17	20	2	1	0	0	0	0	0	0	0	0	0	0	0	0	0	0	0	0	0
584	2	8.9	0	IVF	1	30	0	31	0	21.6413	66	3+	2	1	3	0	1	2	0	0	0	0	1	0	0	1	9.7	8	2	1	0	0	0	0	0	0	0	0	0	0	0	0	0	0	0	0	0
585	4	8.5	0	IVF	1	35	1	36	1	19.8347	58	22+	4	1	1	0	2	1	1	0	0	0	1	0	0	0	6.9	4	1	2	0	0	0	0	0	0	0	0	0	0	0	0	0	0	0	0	0
586	3	10.6	0	FET	1	33	0	34	0	23.03	86	6+	3	1	2	0	2	2	0	0	1	0	0	0	1	0	3.7	13	2	1	1	2	1	1	1	0	1	0	0	0	0	0	0	0	0	0	0
587	3	8.2	0	FET	1	37	1	38	1	20.5761	63	11+	3	2	2	0	1	1	0	0	0	1	0	0	0	0	7.4	13	2	1	1	2	1	1	1	0	1	0	0	0	0	0	0	0	0	0	0
588	4	11.6	0	FET	3	32	0	35	1	23.7118	63	12+	4	1	1	0	2	1	2	0	1	0	0	0	1	0	7.29	15	2	2	0	0	0	0	0	0	0	0	0	0	0	0	0	0	0	0	0
589	2	8.8	0	IVF	1	33	0	33	0	25.8065	54	4+	2	2	1	0	1	1	0	0	0	1	0	0	0	0	5.4	12	2	1	1	1	1	1	0	0	0	1	0	1	0	0	0	0	1	0	0
590	2	11.3	0	FET	2	27	0	28	0	21.4844	38	4	2	1	1	0	1	1	1	0	1	0	0	0	0	0	7.1	15	2	2	1	0	0	0	0	0	0	0	0	0	0	0	0	0	0	0	0
591	3	10.3	0	IVF	1	36	1	37	1	22.0386	91	11+	3	2	4	1	1	1	0	1	1	0	0	0	0	0	8.3	11	2	1	0	0	0	0	0	0	0	0	0	0	0	0	0	0	0	0	0
592	2	8.6	0	IVF	1	32	0	32	0	23.1087	62	5+	2	1	2	0	2	1	0	0	1	0	0	0	0	0	9.8	8	2	1	1	0	0	0	0	0	0	0	0	0	0	0	0	0	0	0	0
593	2	8	0	FET	1	26	0	27	0	19.3337	54	3+	2	1	2	0	1	2	0	0	0	0	1	0	0	0	7.34	27	2	1	0	0	0	0	0	0	0	0	0	0	0	0	0	0	0	0	0
594	2	8.2	0	IVF	1	38	1	39	1	22.0386	63	3+	2	1	3	1	1	1	0	0	0	1	0	0	0	0	4.8	6	2	1	1	2	1	1	1	0	1	0	0	0	0	0	0	0	0	0	0
595	4	9.4	0	FET	3	28	0	31	0	26.5023	63	13+	4	2	1	0	2	2	1	0	0	0	1	0	0	0	4.9	9	1	2	1	0	0	0	0	0	0	0	0	0	0	0	0	0	0	0	0
596	3	8.8	0	IVF	1	37	1	38	1	22.8329	58	7+	3	2	6	2	1	2	0	1	0	0	1	0	0	0	7	12	1	1	1	0	1	0	1	1	0	0	0	0	0	0	0	0	0	0	0
597	2	9.1	0	IVF	2	34	0	34	0	26.9972	77	4+	2	1	1	0	1	2	0	0	0	0	1	0	0	0	10.3	13	2	1	0	0	0	0	0	0	0	0	0	0	0	0	0	0	0	0	0
598	3	12.5	0	IVF	1	37	1	40	1	27.9431	50	10+	3	1	2	0	1	1	0	0	0	0	0	1	0	0	3.7	17	2	1	0	1	1	1	0	0	0	1	0	1	0	0	0	1	0	0	0
599	2	11.7	0	IVF	1	35	1	36	1	25.3906	78	4+	2	1	1	0	1	2	0	0	1	0	0	0	0	1	5.9	10	2	1	1	0	0	0	0	0	0	0	0	0	0	0	0	0	0	0	0
600	3	8.3	0	FET	1	35	1	37	1	21.875	53	10+	3	1	1	0	2	2	0	0	1	0	0	0	1	0	8.6	26	2	1	1	0	0	0	0	0	0	0	0	0	0	0	0	0	0	0	0
601	1	8.7	0	FET	3	31	0	32	0	20.5499	56	2+	1	2	3	1	1	1	1	1	1	0	0	0	0	0	5.3	16	2	1	1	2	1	1	0	0	0	1	0	0	1	0	1	0	0	0	0
602	3	7.4	0	IVF	1	31	0	32	0	26	58	10+	3	1	1	0	2	2	0	0	0	0	1	0	0	0	2.64	12	2	1	1	1	1	1	0	0	0	1	1	1	0	1	0	0	0	1	1
603	3	8.4	0	FET	2	36	1	38	1	24.7676	58	10+	3	1	4	0	1	1	1	1	1	0	0	0	0	0	6.6	16	2	1	1	1	1	1	1	0	1	0	0	0	0	0	0	0	0	0	0
604	2	11.4	0	IVF	1	37	1	37	1	24.0346	75	3+	2	1	1	0	1	2	0	0	0	0	1	0	0	0	5.45	13	2	1	0	0	0	0	0	0	0	0	0	0	0	0	0	0	0	0	0
605	2	16.7	0	IVF	1	35	1	35	1	19.1406	70	4+	2	1	1	0	1	1	0	0	1	0	0	0	0	0	9.8	17	2	1	0	0	0	0	0	0	0	0	0	0	0	0	0	0	0	0	0
606	3	10.4	0	FET	3	34	0	38	1	19.487	66	7+	3	1	3	0	1	2	2	0	0	0	0	1	0	0	6.3	20	2	1	1	0	0	0	0	0	0	0	0	0	0	0	0	0	0	0	0
607	3	8.4	0	IVF	1	30	0	31	0	21.2585	65	9+	3	2	1	0	1	1	0	0	1	0	0	0	0	0	6.49	7	2	1	1	0	1	0	1	1	0	0	0	0	0	0	0	0	0	0	0
608	3	9.4	0	FET	2	32	0	33	0	19.2837	60	6+	3	2	1	0	2	1	1	0	0	1	0	0	0	0	6.66	14	1	2	0	0	1	0	1	1	0	0	0	0	0	0	0	0	0	0	0
609	2	8.8	0	FET	2	37	1	37	1	21.6441	62	3+	2	1	2	0	1	1	0	0	1	0	0	0	0	0	4.5	7	2	1	1	1	1	1	0	0	0	1	0	1	0	0	0	0	0	0	0
610	2	8.3	0	IVF	1	36	1	36	1	24.8358	63	3+	2	1	1	0	3	1	0	0	1	0	0	0	0	1	6.5	4	1	1	0	0	0	0	0	0	0	0	0	0	0	0	0	0	0	0	0
611	2	8.7	0	IVF	1	30	0	30	0	27.6095	88	5+	2	1	1	0	2	2	0	0	0	0	1	0	0	0	6.78	14	2	1	1	0	0	0	0	0	0	0	0	0	0	0	0	0	0	0	0
612	2	10.8	0	FET	2	33	0	34	0	27.852	42	5+	2	1	1	0	2	1	1	0	1	0	0	0	1	0	5.9	14	2	1	0	0	0	0	0	0	0	0	0	0	0	0	0	0	0	0	0
613	4	9.4	0	FET	1	28	0	28	0	29.3575	65	18+	4	1	1	0	3	1	0	0	1	0	0	0	1	0	3.53	25	2	1	1	1	1	1	1	0	1	0	0	0	0	0	0	0	0	0	0
614	4	9.8	0	FET	2	29	0	30	0	21.1927	81	14+	4	2	2	0	1	1	1	0	0	1	0	0	0	0	9.1	11	1	2	0	0	1	0	1	1	0	0	0	0	0	0	0	0	0	0	0
615	3	9.1	0	FET	2	28	0	28	0	20.7008	57	6+	3	1	1	0	2	2	1	0	1	0	0	0	1	0	5.9	8	2	1	1	0	0	0	0	0	0	0	0	0	0	0	0	0	0	0	0
616	1	8.8	0	FET	2	33	0	33	0	18.7429	84	2+	1	1	1	0	1	2	1	0	1	0	0	0	0	0	5.4	22	2	2	0	0	1	0	1	1	0	0	0	0	0	0	0	0	0	0	0
617	3	8.6	0	FET	2	36	1	38	1	25.7812	66	11+	3	1	3	1	1	1	1	1	1	0	0	0	0	0	5	13	2	1	0	0	0	0	0	0	0	0	0	0	0	0	0	0	0	0	0
618	1	9.3	0	IVF	1	29	0	29	0	25.4028	93	1+	1	1	1	0	1	2	0	0	0	0	0	1	0	0	4.6	10	2	1	0	1	1	1	0	0	0	1	0	1	0	0	0	0	0	0	0
619	2	10.3	0	IVF	1	28	0	29	0	25.2712	63	4+	2	2	1	0	1	2	0	0	0	0	1	0	0	0	1.6	16	2	1	1	0	0	0	0	0	0	0	0	0	0	0	0	0	0	0	0
620	3	8.2	0	FET	1	27	0	28	0	18.8271	54	8+	3	2	1	0	1	2	1	0	0	0	1	0	0	0	4.68	11	1	2	0	1	1	1	0	0	0	1	0	1	0	1	1	0	0	0	0
621	2	10	0	FET	1	28	0	28	0	24.4646	52	3+	2	1	1	0	3	1	0	0	1	0	0	0	1	0	8.4	21	2	1	0	0	1	0	1	1	0	0	0	0	0	0	0	0	0	0	0
622	2	14.1	0	IVF	1	29	0	29	0	19.5965	67	3+	2	1	1	0	1	2	0	0	0	0	1	0	0	0	7.51	11	2	1	1	0	0	0	0	0	0	0	0	0	0	0	0	0	0	0	0
623	3	8.4	0	FET	1	30	0	32	0	20.1956	48	10+	3	2	1	0	1	2	1	0	0	0	1	0	0	0	6.5	8	2	1	0	0	0	0	0	0	0	0	0	0	0	0	0	0	0	0	0
624	3	8.6	0	FET	1	26	0	27	0	21.6441	58	7+	3	2	1	0	1	1	0	0	1	0	0	0	0	0	5.8	19	2	1	0	2	1	1	0	0	0	1	0	1	0	0	0	0	0	0	0
625	4	7	1	FET	4	32	0	35	1	21.0772	59	25+	4	2	1	0	3	1	2	0	0	0	1	0	0	0	6	32	2	2	1	0	0	0	0	0	0	0	0	0	0	0	0	0	0	0	0
626	2	10	0	FET	2	37	1	37	1	22.8624	60	5+	2	1	1	0	1	1	1	0	0	0	1	0	0	0	6.9	18	2	1	1	0	0	0	0	0	0	0	0	0	0	0	0	0	0	0	0
627	2	11.5	0	FET	2	28	0	29	0	28.578	76	4+	2	1	1	0	1	2	1	0	0	0	1	0	0	0	7.97	14	2	2	0	0	1	0	1	1	0	0	0	0	0	0	0	0	0	0	0
628	4	8.5	0	FET	2	30	0	32	0	21.6311	70	18+	4	1	1	0	3	1	1	0	1	0	0	0	1	0	5.42	19	2	1	0	0	0	0	0	0	0	0	0	0	0	0	0	0	0	0	0
629	2	7.1	0	FET	1	30	0	31	0	22.4913	63	4+	2	1	4	0	1	1	0	0	1	0	0	0	0	0	5.6	27	2	1	1	0	0	0	0	0	0	0	0	0	0	0	0	0	0	0	0
630	2	9.9	0	IVF	1	27	0	28	0	32.9331	60	5+	2	1	1	0	1	2	0	0	1	0	0	0	0	0	10.6	20	2	1	1	1	1	1	0	0	0	1	0	1	0	0	0	0	0	1	0
631	2	7.9	0	FET	2	39	1	40	1	19.5312	43	4+	2	1	3	1	1	2	1	1	0	0	1	0	0	0	6.1	29	2	1	0	0	0	0	0	0	0	0	0	0	0	0	0	0	0	0	0
632	3	8.1	0	FET	1	25	0	27	0	17.8257	87	6+	3	2	2	0	1	2	0	0	0	0	1	0	0	0	4.8	34	2	1	1	0	0	0	0	0	0	0	0	0	0	0	0	0	0	0	0
633	2	10.5	0	IVF	1	34	0	35	1	22.8624	63	3+	2	1	1	0	1	1	0	0	0	0	0	1	0	0	7.9	11	2	1	1	2	1	1	0	0	0	1	0	0	1	0	1	0	0	0	0
634	1	8.5	0	FET	1	27	0	27	0	21.2279	73	1+	1	1	1	0	1	2	0	0	0	0	1	0	0	0	6.88	24	2	1	1	2	1	1	0	0	0	1	0	1	0	0	0	0	0	0	0
635	3	9.9	0	IVF	1	32	0	32	0	20.9321	72	6+	3	1	1	0	1	2	0	0	1	0	0	0	0	0	6	14	2	1	1	0	0	0	0	0	0	0	0	0	0	0	0	0	0	0	0
636	2	8.5	0	IVF	1	33	0	33	0	19.3625	66	5+	2	2	1	0	1	2	0	0	0	1	0	0	0	0	10.73	9	2	1	0	1	1	1	0	0	0	1	0	1	0	0	0	0	0	0	0
637	3	8.3	0	FET	2	31	0	32	0	23.8751	49	5+	3	1	1	0	1	1	1	0	1	0	0	0	0	0	6.2	17	2	1	1	1	1	1	1	0	1	0	0	0	0	0	0	0	0	0	0
638	2	9.1	0	FET	4	28	0	30	0	27.7671	59	4+	2	1	1	0	1	2	3	0	0	0	1	0	0	0	6.66	18	2	1	0	0	0	0	0	0	0	0	0	0	0	0	0	0	0	0	0
639	2	9.2	0	FET	2	29	0	30	0	20.9042	72	5+	2	1	1	0	1	1	0	0	1	0	0	0	0	0	4.6	30	2	1	1	1	1	1	0	0	0	1	0	1	0	0	0	0	0	0	0
640	4	9.3	0	FET	2	28	0	30	0	20.0773	84	13+	4	2	1	0	1	2	1	0	1	0	0	0	0	0	4.84	12	2	1	1	0	0	0	0	0	0	0	0	0	0	0	0	0	0	0	0
641	1	10.5	0	FET	1	28	0	29	0	23.6275	60	1+	1	1	1	0	2	2	0	0	0	0	1	0	1	0	5.37	13	2	1	0	0	0	0	0	0	0	0	0	0	0	0	0	0	0	0	0
642	3	9.2	0	FET	2	27	0	29	0	24.2215	52	6+	3	1	3	0	1	1	0	0	1	0	0	0	0	0	6.7	15	2	1	0	0	0	0	0	0	0	0	0	0	0	0	0	0	0	0	0
643	3	8.7	0	FET	1	34	0	35	1	20.1951	66	6+	3	1	1	0	1	2	0	0	0	0	1	0	0	0	5.2	21	2	1	1	1	1	1	0	0	0	1	0	1	0	0	0	0	0	0	0
644	3	10.8	0	IVF	1	34	0	35	1	20.3125	74	6+	3	1	2	0	1	1	0	0	1	0	0	0	0	0	4.29	17	2	1	1	1	1	1	1	0	1	0	0	0	0	0	0	0	0	0	0
645	3	9.8	0	IVF	1	35	1	36	1	28.0404	98	6+	3	2	1	0	1	2	0	0	0	0	1	0	0	0	6.7	20	2	1	1	0	0	0	0	0	0	0	0	0	0	0	0	0	0	0	0
646	2	9.2	0	FET	2	32	0	33	0	22.8624	56	3+	2	1	2	1	1	2	0	1	1	0	0	0	0	0	4.1	12	2	2	1	2	1	1	0	0	0	1	1	1	0	1	0	0	0	0	1
647	2	8.1	0	FET	2	29	0	29	0	22.2656	58	5+	2	2	3	0	1	1	1	0	1	0	0	0	0	0	6	13	2	2	0	1	1	1	0	0	0	1	0	1	0	0	0	0	0	0	0
648	2	7.5	0	IVF	1	34	0	34	0	21.2585	70	3+	2	2	2	0	1	1	0	0	1	0	0	0	0	1	8.68	4	1	2	1	0	0	0	0	0	0	0	0	0	0	0	0	0	0	0	0
649	2	8.8	0	FET	2	35	1	36	1	22.6003	77	4+	2	2	4	1	1	1	1	1	1	0	0	0	0	0	7.9	16	2	1	1	0	1	0	1	1	0	0	0	0	0	0	0	0	0	0	0
650	3	7.6	0	FET	2	27	0	28	0	21.2585	56	11+	3	2	2	0	1	1	1	0	1	0	0	0	0	0	6.8	19	2	1	1	1	1	1	0	0	0	1	0	1	0	0	0	0	0	0	0
651	2	7.2	0	IVF	1	33	0	33	0	22.5827	66	4+	2	1	1	0	1	2	0	0	0	0	1	0	0	0	10.9	10	2	1	1	1	1	1	1	0	1	0	0	0	0	0	0	0	0	0	0
652	2	9.7	0	IVF	1	34	0	35	1	22.4813	56	4+	2	1	1	0	1	2	0	0	1	0	0	0	0	0	14	18	2	1	0	0	0	0	0	0	0	0	0	0	0	0	0	0	0	0	0
653	2	8.4	0	IVF	1	33	0	33	0	23.7954	83	5+	2	1	1	0	1	1	0	0	1	0	0	0	0	0	7.5	15	2	1	1	0	0	0	0	0	0	0	0	0	0	0	0	0	0	0	0
654	2	9.9	0	IVF	1	39	1	40	1	23.03	62	4+	2	2	2	0	1	1	0	0	0	1	0	0	0	0	6.9	10	2	1	1	0	0	0	0	0	0	0	0	0	0	0	0	0	0	0	0
655	2	7.8	0	FET	1	37	1	39	1	20.9572	58	4+	2	1	1	0	1	1	3	0	0	1	0	0	0	0	7.2	12	2	1	1	1	1	1	0	0	0	1	0	1	0	0	0	0	0	0	0
656	2	11.1	0	FET	2	28	0	29	0	26.0375	40	4+	2	1	1	0	2	1	1	0	1	0	0	0	0	0	4.9	14	2	1	1	0	0	0	0	0	0	0	0	0	0	0	0	0	0	0	0
657	3	8.8	0	FET	2	32	0	34	0	20.7612	57	6+	3	1	2	0	1	1	1	0	1	0	0	0	0	0	5.7	26	2	2	1	0	0	0	0	0	0	0	0	0	0	0	0	0	0	0	0
658	2	10.9	0	FET	3	35	1	36	1	27.6254	50	4+	2	1	1	0	1	1	1	0	0	0	1	0	0	0	6.15	20	2	1	0	0	0	0	0	0	0	0	0	0	0	0	0	0	0	0	0
659	2	8.9	0	IVF	1	33	0	33	0	30.0433	63	4+	2	2	1	0	2	1	0	0	1	0	0	0	1	0	7.2	15	2	1	1	0	1	0	1	1	0	0	0	0	0	0	0	0	0	0	0
660	2	8	0	IVF	1	32	0	34	0	20.3125	54	3+	2	2	1	0	1	1	0	0	1	0	0	0	0	0	9	10	2	1	1	1	1	1	0	0	0	1	0	1	0	0	0	0	0	0	0
661	3	7.7	0	FET	1	31	0	32	0	21.0303	74	7+	3	2	1	0	2	2	0	0	0	0	1	0	1	0	3.2	11	1	1	1	1	1	1	0	0	0	1	0	1	0	0	0	0	0	0	0
662	3	9	0	IVF	1	30	0	31	0	19.3359	48	11+	3	1	3	1	1	2	0	0	0	0	1	0	0	0	15.8	12	2	1	1	2	1	1	0	0	0	1	0	1	0	0	1	0	0	0	0
663	3	8.7	0	FET	1	28	0	30	0	17.3604	70	6+	3	2	1	0	1	1	0	0	1	0	0	0	0	0	8.9	14	2	1	1	1	1	1	1	0	1	0	0	0	0	0	0	0	0	0	0
664	3	8.9	0	FET	1	30	0	31	0	19.5312	53	6+	3	1	1	0	2	1	0	0	1	0	0	0	0	0	5.9	24	2	1	1	1	1	1	0	0	0	1	0	1	0	0	0	0	0	0	0
665	2	9.7	0	FET	1	32	0	34	0	27.5482	63	3+	2	1	1	0	2	1	0	0	0	1	0	0	1	0	4	15	2	1	1	0	0	0	0	0	0	0	0	0	0	0	0	0	0	0	0
666	3	7.8	0	FET	1	28	0	30	0	22.3081	49	7+	3	1	2	1	2	1	0	0	1	0	0	0	1	0	5.6	52	1	1	1	1	1	1	0	0	0	1	0	1	0	0	0	0	0	0	0
667	2	7.7	0	IVF	1	40	1	41	1	21.0772	60	5+	2	1	3	2	1	1	0	0	1	0	0	0	0	0	7.6	12	2	1	0	1	1	1	0	0	0	1	0	1	0	0	0	0	0	0	0
668	3	6.8	1	FET	1	32	0	33	0	23.4375	63	6+	3	2	2	0	1	1	0	0	1	0	0	0	0	0	6.96	23	2	1	1	0	1	0	1	1	0	0	0	0	0	0	0	0	0	0	0
669	2	8	0	FET	4	29	0	31	0	19.487	42	3+	2	1	2	0	2	1	3	0	1	0	0	0	0	0	4.98	30	2	1	0	1	1	1	0	0	0	1	0	1	0	0	0	0	0	0	0
670	3	8.4	0	IVF	1	34	0	34	0	21.2585	66	7+	3	1	2	1	2	1	1	0	1	0	0	0	0	0	6.2	7	1	2	1	1	1	1	0	0	0	1	0	1	0	0	0	0	0	0	0
671	3	10.1	0	FET	1	29	0	30	0	22.0581	79	6+	3	1	1	0	1	1	0	0	1	0	0	0	0	0	5	24	2	1	0	0	0	0	0	0	0	0	0	0	0	0	0	0	0	0	0
672	3	8	0	IVF	1	30	0	30	0	22.9591	98	6+	3	2	1	0	2	2	0	0	0	0	1	0	0	0	8	14	2	1	1	1	1	1	0	0	0	1	0	1	0	0	0	0	0	0	0
673	1	10.9	0	IVF	1	37	1	37	1	23.6244	72	2+	1	1	2	0	1	1	0	0	1	0	0	0	0	0	5.6	17	2	1	1	1	1	1	0	0	0	1	0	1	0	0	0	0	0	0	0
674	3	7.9	0	FET	1	31	0	33	0	27.3438	73	11+	3	2	2	0	1	2	0	0	1	0	0	0	0	0	10.5	27	2	1	1	1	1	1	0	0	0	1	0	1	0	0	0	0	0	0	0
675	3	10.7	0	FET	2	29	0	30	0	19.8914	66	6+	3	1	1	0	1	1	1	0	1	0	0	0	0	0	12.1	15	1	2	0	0	0	0	0	0	0	0	0	0	0	0	0	0	0	0	0
676	4	8.8	0	FET	1	30	0	33	0	30.4	58	15+	4	2	2	0	1	2	0	0	1	0	0	0	0	0	2.75	10	1	2	1	1	1	1	0	0	0	1	0	1	0	0	0	0	0	0	0
677	2	12.6	0	IVF	1	36	1	36	1	23.8751	68	4+	2	2	1	0	1	1	1	0	0	1	0	0	0	0	6.3	16	2	1	0	0	0	0	0	0	0	0	0	0	0	0	0	0	0	0	0
678	2	10.4	0	IVF	1	34	0	35	1	24.4444	96	5+	2	2	2	1	1	1	0	0	1	0	0	0	0	0	8.5	10	1	1	1	1	1	1	0	0	0	1	0	1	0	0	1	0	0	0	0
679	3	9	0	FET	1	34	0	36	1	19.0677	54	9+	3	1	2	0	2	2	0	0	0	0	1	0	1	0	7	41	1	1	1	0	0	0	0	0	0	0	0	0	0	0	0	0	0	0	0
680	3	12.5	0	FET	3	32	0	34	0	22.2656	67	8+	3	1	1	0	1	2	2	0	0	0	0	1	0	0	3.08	26	2	1	1	2	1	1	0	0	0	1	0	0	1	0	0	0	0	0	0
681	2	9.4	0	FET	2	32	0	34	0	25.7778	56	3+	2	1	1	0	2	1	1	0	0	1	0	0	1	0	2.9	30	2	1	1	0	0	0	0	0	0	0	0	0	0	0	0	0	0	0	0
682	2	11.1	0	FET	4	30	0	31	0	21.2891	64	5+	2	1	1	0	3	1	2	0	1	0	0	0	1	0	5.3	16	2	2	1	0	0	0	0	0	0	0	0	0	0	0	0	0	0	0	0
683	3	8	0	FET	1	32	0	33	0	21.6041	74	6+	3	1	2	0	2	1	0	0	1	0	0	0	1	0	4.5	49	2	1	1	1	1	1	0	0	0	1	0	1	0	0	0	0	0	0	0
684	2	8.3	0	FET	1	29	0	30	0	21.0938	49	4+	2	2	3	2	1	1	0	1	1	0	0	0	0	0	6.3	41	1	1	1	0	0	0	0	0	0	0	0	0	0	0	0	0	0	0	0
685	2	10.1	0	FET	2	32	0	33	0	21.7555	73	5+	2	1	5	1	1	1	1	0	1	0	0	0	0	0	9.3	26	2	1	1	1	1	1	1	0	1	0	0	0	0	0	0	0	0	0	0
686	4	8.5	0	FET	1	33	0	34	0	22.8624	68	19+	4	2	1	0	3	1	0	0	1	0	0	0	1	0	8.2	25	2	1	1	1	1	1	0	0	0	1	0	1	0	0	0	0	0	1	0
687	1	10.8	0	FET	1	28	0	29	0	19.9219	78	2+	1	1	1	0	1	1	0	0	1	0	0	0	0	0	7.3	16	2	1	1	0	0	0	0	0	0	0	0	0	0	0	0	0	0	0	0
688	3	12.7	0	IVF	1	40	1	42	1	25.2595	63	9+	3	1	2	0	1	1	0	0	1	0	0	0	0	1	9.9	6	2	1	1	1	1	1	1	0	1	0	0	0	0	0	0	0	0	0	0
689	3	9.1	0	FET	1	31	0	32	0	24.7676	60	6+	3	1	1	0	1	2	0	0	0	0	1	0	0	0	6.2	26	2	1	1	0	0	0	0	0	0	0	0	0	0	0	0	0	0	0	0
690	2	9.3	0	FET	2	27	0	29	0	24.2188	67	5+	2	1	1	0	1	2	1	0	1	0	0	0	0	0	6.5	15	2	1	1	2	1	1	0	0	0	1	0	1	0	0	0	0	1	0	0
691	2	8	0	FET	1	32	0	33	0	21.8724	54	3+	2	1	1	0	1	2	0	0	0	0	1	0	0	0	9	53	2	1	0	0	0	0	0	0	0	0	0	0	0	0	0	0	0	0	0
692	2	8	0	FET	1	36	1	37	1	20.8889	76	4+	2	1	1	0	2	2	0	0	0	0	1	0	0	0	5.8	9	1	1	0	1	1	1	0	0	0	1	0	1	0	0	0	0	0	1	0
693	3	9.3	0	FET	1	33	0	34	0	29.6427	54	7+	3	2	2	1	2	1	0	1	1	0	0	0	1	0	4.9	14	2	1	1	2	1	1	0	0	0	1	1	1	0	0	0	0	0	0	0
694	3	12.3	0	FET	1	30	0	31	0	26.1012	56	7+	3	1	1	0	1	1	0	0	0	1	0	0	0	0	5.4	15	2	1	1	0	0	0	0	0	0	0	0	0	0	0	0	0	0	0	0
695	2	8.2	0	FET	1	33	0	34	0	20.7967	78	4+	2	1	3	0	1	1	0	0	1	0	0	0	0	0	4.2	25	2	1	1	0	0	0	0	0	0	0	0	0	0	0	0	0	0	0	0
696	2	8.5	0	IVF	1	37	1	38	1	19.9792	58	3+	2	1	1	0	1	1	2	0	0	1	0	0	0	0	6	10	2	1	1	0	0	0	0	0	0	0	0	0	0	0	0	0	0	0	0
697	2	8.4	0	FET	2	40	1	41	1	29.737	52	5+	2	1	1	0	1	2	0	0	0	0	1	0	0	0	8.8	12	2	1	0	0	0	0	0	0	0	0	0	0	0	0	0	0	0	0	0
698	4	9.9	0	IVF	1	30	0	31	0	22.1893	63	13+	4	2	2	0	2	1	0	0	1	0	0	0	0	0	4.9	12	2	1	0	1	1	1	0	0	0	1	0	1	0	0	0	0	0	0	0
699	3	8	0	IVF	1	35	1	36	1	22.4059	63	6+	3	2	2	0	3	1	0	0	1	0	0	0	0	0	9.1	15	2	1	1	0	0	0	0	0	0	0	0	0	0	0	0	0	0	0	0
700	2	10.8	0	IVF	1	32	0	32	0	25.0593	55	5+	2	1	1	0	1	2	1	0	0	0	1	0	0	0	8.4	11	2	1	1	1	1	1	0	0	0	1	0	1	0	0	0	0	1	0	0
701	2	8.2	0	FET	1	35	1	36	1	19.721	54	4+	2	1	1	0	1	2	0	0	1	0	0	0	0	0	6	27	1	1	1	1	1	1	0	0	0	1	0	1	0	0	0	0	0	0	0
702	3	7	1	IVF	1	34	0	35	1	19.6283	70	6+	3	2	2	0	1	2	0	0	1	0	0	0	0	1	7.2	7	2	1	1	0	0	0	0	0	0	0	0	0	0	0	0	0	0	0	0
703	2	7.4	0	FET	2	31	0	32	0	17.878	62	4+	2	1	1	0	1	1	1	0	1	0	0	0	0	0	9	17	2	1	1	0	0	0	0	0	0	0	0	0	0	0	0	0	0	0	0
704	3	6.7	1	FET	4	34	0	36	1	22.6562	68	6+	3	1	3	0	1	1	3	0	1	0	0	0	0	0	5	22	1	2	1	0	1	0	1	1	0	0	0	0	0	0	0	0	0	0	0
705	1	9.5	0	FET	2	30	0	34	0	25.9959	58	2+	1	1	3	1	2	1	0	0	1	0	0	0	0	0	4.7	22	2	1	1	2	1	1	0	0	0	1	0	1	0	0	0	0	1	0	0
706	2	9.4	0	FET	3	28	0	29	0	20.202	58	5+	2	1	2	0	1	2	1	0	0	0	1	0	0	0	3.1	30	2	2	0	0	0	0	0	0	0	0	0	0	0	0	0	0	0	0	0
707	2	7.8	0	IVF	1	36	1	37	1	22.6757	60	3+	2	1	6	2	1	2	0	1	0	0	1	0	0	0	9.8	9	1	1	1	0	0	0	0	0	0	0	0	0	0	0	0	0	0	0	0
708	2	13.5	0	FET	3	30	0	32	0	21.0938	58	5+	2	2	1	0	3	1	2	0	1	0	0	0	1	0	3.9	27	2	1	0	1	1	1	0	0	0	1	0	1	0	0	0	0	0	0	0
709	3	8.3	0	FET	1	26	0	28	0	17.6693	62	11+	3	2	1	0	1	2	0	0	0	0	1	0	0	0	9.4	23	2	1	1	2	1	1	0	0	0	1	0	0	1	0	0	0	0	0	0
710	1	8.4	0	FET	1	23	0	24	0	27.2392	66	2+	1	2	1	0	2	2	0	0	0	0	1	0	1	0	5	26	1	2	0	0	0	0	0	0	0	0	0	0	0	0	0	0	0	0	0
711	3	9	0	FET	3	35	1	36	1	19.1001	75	6+	3	1	1	0	1	1	2	0	0	1	0	0	0	0	7	14	2	1	0	1	1	1	0	0	0	1	0	1	0	0	0	0	0	0	0
712	2	12.5	0	FET	1	30	0	31	0	25.1559	84	3+	2	1	1	0	1	1	0	0	0	0	0	1	0	0	3.8	35	2	1	1	1	1	1	0	0	0	1	0	1	0	0	0	0	1	0	0
713	2	8.7	0	FET	2	32	0	32	0	20.83	78	3+	2	1	2	0	1	2	1	0	0	0	1	0	0	0	5.9	16	2	1	0	0	0	0	0	0	0	0	0	0	0	0	0	0	0	0	0
714	3	7.1	0	FET	1	38	1	39	1	24.3893	90	6+	3	1	3	0	1	1	0	0	1	0	0	0	0	0	4.4	11	2	1	1	1	1	1	1	0	1	0	0	0	0	0	0	0	0	0	0
715	3	6.1	1	FET	2	34	0	35	1	24.0346	52	8+	3	2	1	0	1	1	1	0	1	0	0	0	0	0	5.9	10	2	1	1	1	1	1	0	0	0	1	0	1	0	0	0	0	0	0	0
716	3	8.6	0	FET	2	30	0	32	0	29.1363	51	9+	3	1	1	0	2	2	1	0	0	0	1	0	1	0	3.8	19	2	1	1	2	1	1	1	0	1	0	0	0	0	0	0	0	0	0	0
717	3	9.2	0	FET	2	28	0	29	0	17.1045	76	9+	3	1	2	0	1	1	1	0	1	0	0	0	0	0	7.6	12	1	2	0	0	0	0	0	0	0	0	0	0	0	0	0	0	0	0	0
718	3	7.5	0	FET	3	31	0	33	0	20.8117	49	6+	3	2	2	0	1	1	2	0	1	0	0	0	0	0	8.6	22	2	1	1	0	0	0	0	0	0	0	0	0	0	0	0	0	0	0	0
719	2	8	0	FET	1	33	0	34	0	25	54	4+	2	1	1	0	3	1	0	0	1	0	0	0	1	0	4	19	2	1	1	1	1	1	0	0	0	1	0	1	0	0	0	0	1	0	0
720	1	7.4	0	FET	1	30	0	31	0	23.0518	46	2+	1	1	1	0	1	1	0	0	0	1	0	0	0	0	8.6	17	2	1	1	1	1	1	0	0	0	1	0	1	0	0	0	1	1	1	0
721	2	8.4	0	IVF	1	26	0	27	0	22.2656	72	3+	2	1	3	0	1	1	0	0	1	0	0	0	0	0	7.8	13	2	1	1	1	1	1	0	0	0	1	1	1	0	0	0	1	0	0	0
722	2	10.6	0	FET	1	34	0	34	0	22.1893	78	5+	2	1	1	0	2	1	0	0	1	0	0	0	1	0	8.4	27	2	1	1	1	1	1	0	0	0	1	0	1	0	0	0	1	0	0	0
723	2	7.8	0	IVF	1	32	0	32	0	20.7031	56	3+	2	1	1	0	1	2	0	0	0	1	0	0	0	1	6	4	1	2	0	0	1	0	1	1	0	0	0	0	0	0	0	0	0	0	0
724	3	9.9	0	FET	3	38	1	39	1	22.8928	67	6+	3	2	2	1	1	2	3	0	1	0	0	0	0	0	5.74	15	2	2	0	0	1	0	1	1	0	0	0	0	0	0	0	0	0	0	0
725	1	9.5	0	FET	2	29	0	29	0	20.83	58	2+	1	1	1	0	1	2	1	0	0	0	1	0	0	0	7	16	2	1	1	1	1	1	0	0	0	1	0	1	0	0	0	0	0	0	0
726	3	8.2	0	IVF	1	35	1	36	1	23.634	57	9+	3	2	1	0	1	2	0	0	1	0	0	0	0	0	8.4	12	2	1	1	0	1	0	1	1	0	0	0	0	0	0	0	0	0	0	0
727	1	8.4	0	FET	1	31	0	32	0	20.6852	52	2+	1	1	1	0	1	1	0	0	1	0	0	0	0	0	5.4	22	2	1	1	2	1	1	0	0	0	1	0	0	1	0	0	0	0	0	0
728	3	8.8	0	FET	3	29	0	30	0	21.4844	72	7+	3	1	1	0	1	1	2	0	1	0	0	0	0	0	3.5	16	2	2	0	1	1	1	0	0	0	1	0	1	0	0	0	0	0	0	0
729	3	11	0	FET	1	29	0	30	0	20.3727	63	9+	3	1	1	0	1	1	0	0	1	0	0	0	0	0	5.6	31	2	1	1	0	1	0	1	1	0	0	0	0	0	0	0	0	0	0	0
730	2	9.1	0	IVF	1	41	1	42	1	24.0346	56	4+	2	1	1	0	1	2	0	0	0	0	1	0	0	0	7	11	2	1	0	0	0	0	0	0	0	0	0	0	0	0	0	0	0	0	0
731	2	9.9	0	IVF	1	29	0	30	0	25.5102	42	3+	2	1	2	0	1	2	0	0	1	0	0	0	0	0	6.9	18	2	1	1	0	0	0	0	0	0	0	0	0	0	0	0	0	0	0	0
732	2	9.9	0	FET	2	32	0	33	0	26.9388	38	4+	2	1	1	0	3	2	1	0	0	0	1	0	1	0	6.2	14	2	1	1	0	1	0	1	1	0	0	0	0	0	0	0	0	0	0	0
733	2	9.9	0	FET	1	31	0	32	0	20.0288	63	4+	2	2	2	1	1	2	0	0	0	0	1	0	0	0	8.5	27	2	1	1	1	1	1	0	0	0	1	0	1	0	0	0	0	0	0	0
734	3	9.2	0	IVF	1	31	0	33	0	22.2656	89	6+	3	2	2	1	1	2	0	1	0	0	1	0	0	0	9.2	10	2	1	0	0	0	0	0	0	0	0	0	0	0	0	0	0	0	0	0
735	4	8.1	0	IVF	1	36	1	37	1	28.441	58	17+	4	1	2	0	1	2	0	0	0	0	1	0	0	0	5.8	10	2	1	1	2	1	1	0	0	0	1	0	1	0	0	1	0	0	1	0
736	2	8.6	0	FET	1	33	0	34	0	21.5139	52	3+	2	1	1	0	2	1	0	0	1	0	0	0	1	0	4.1	22	2	1	1	1	1	1	0	0	0	1	0	1	0	0	0	0	0	0	0
737	2	9.2	0	FET	2	26	0	27	0	23.4375	56	5+	2	1	2	0	2	1	1	0	1	0	0	0	1	0	4.6	55	2	1	1	1	1	1	0	0	0	1	0	1	0	0	0	0	0	0	0
738	1	8.7	0	FET	1	34	0	35	1	18.6268	46	2+	1	1	1	0	1	1	0	0	1	0	0	0	0	0	5.8	16	2	1	1	2	1	1	0	0	0	1	0	1	0	0	0	0	0	0	0
739	2	9.8	0	IVF	1	28	0	28	0	15.6157	62	3+	2	1	1	0	1	2	0	0	1	0	0	0	0	0	3.5	12	2	1	0	0	0	0	0	0	0	0	0	0	0	0	0	0	0	0	0
740	2	9.7	0	FET	1	34	0	35	1	21.4844	77	3+	2	2	1	0	1	1	0	0	1	0	0	0	0	0	7.4	20	2	1	1	1	1	1	0	0	0	1	0	1	0	0	0	0	0	0	0
741	2	8.1	0	FET	1	29	0	29	0	23.6244	71	3+	2	1	3	0	1	1	0	0	1	0	0	0	0	0	5.6	24	2	1	1	2	1	1	0	0	0	1	0	1	0	0	0	0	0	0	0
742	2	10.8	0	FET	1	30	0	31	0	22.4913	45	5+	2	1	1	0	2	1	0	0	1	0	0	0	1	0	7.6	18	2	1	1	2	1	1	0	0	0	1	0	1	0	0	0	0	0	0	0
743	4	7.3	0	IVF	1	31	0	32	0	28.1625	104	13+	4	1	1	0	1	1	0	0	1	0	0	0	0	0	10	10	2	1	0	0	0	0	0	0	0	0	0	0	0	0	0	0	0	0	0
744	3	8.5	0	FET	1	32	0	33	0	21.2803	56	8+	3	2	1	0	1	1	0	0	1	0	0	0	0	0	5.5	17	1	1	0	1	1	1	0	0	0	1	0	1	0	0	0	0	1	0	0
745	2	12.6	0	FET	2	31	0	32	0	16.1843	56	3+	2	2	1	0	3	1	1	0	1	0	0	0	0	0	6.9	7	2	1	0	0	0	0	0	0	0	0	0	0	0	0	0	0	0	0	0
746	2	13.4	0	IVF	1	31	0	32	0	25.462	64	5+	2	2	2	0	1	1	0	0	1	0	0	0	0	0	4.6	23	2	1	1	1	1	1	0	0	0	1	0	1	0	0	0	0	0	0	0
747	3	9.4	0	FET	1	39	1	40	1	22.8624	62	9+	3	1	3	1	1	1	0	0	0	0	0	1	0	0	6.2	15	2	1	1	1	1	1	0	0	0	1	0	1	0	0	0	0	0	0	0
748	3	8	0	FET	1	31	0	32	0	23.5294	62	6+	3	2	1	0	1	2	0	0	0	0	1	0	0	0	8.4	28	2	1	0	1	1	1	0	0	0	1	0	1	0	0	0	0	0	0	0
749	3	8.7	0	FET	1	25	0	26	0	18.3655	80	6+	3	1	1	0	1	2	0	0	0	0	1	0	0	0	7.1	31	2	1	1	2	1	1	0	0	0	1	1	0	1	0	0	0	0	0	0
750	3	11.5	0	IVF	1	28	0	29	0	21.5139	91	11+	3	1	1	0	2	1	1	0	0	1	0	0	0	1	6.2	6	2	1	1	0	1	0	1	1	0	0	0	0	0	0	0	0	0	0	0
751	2	8	0	IVF	1	40	1	40	1	23.1405	60	4+	2	1	4	0	1	2	2	0	1	0	0	0	0	0	3.8	16	2	1	0	0	1	0	1	1	0	0	0	0	0	0	0	0	0	0	0
752	2	8.9	0	FET	1	34	0	35	1	31.2213	77	4+	2	1	1	0	1	1	0	0	0	1	0	0	0	0	7.8	10	2	1	1	0	0	0	0	0	0	0	0	0	0	0	0	0	0	0	0
753	1	7.4	0	FET	1	29	0	29	0	17.9688	56	2+	1	1	1	0	1	2	0	0	0	0	1	0	0	0	4	10	2	1	0	1	1	1	0	0	0	1	0	1	0	0	0	0	0	0	0
754	2	8.1	0	FET	1	29	0	30	0	22.0317	46	3+	2	1	1	0	1	1	0	0	0	0	1	0	0	0	4.2	26	2	1	1	0	0	0	0	0	0	0	0	0	0	0	0	0	0	0	0
755	3	8.3	0	FET	2	32	0	34	0	24.6528	56	9+	3	1	3	0	2	1	1	0	1	0	0	0	1	0	6.8	19	2	1	1	0	0	0	0	0	0	0	0	0	0	0	0	0	0	0	0
756	3	7.6	0	FET	1	29	0	30	0	20.7612	56	9+	3	1	1	0	3	1	0	0	1	0	0	0	1	0	4	25	2	1	1	0	0	0	0	0	0	0	0	0	0	0	0	0	0	0	0
757	2	10	0	IVF	1	34	0	35	1	20.4152	68	5+	2	1	1	0	1	2	0	0	0	0	1	0	0	0	10	9	2	1	1	0	0	0	0	0	0	0	0	0	0	0	0	0	0	0	0
758	2	7.6	0	IVF	1	34	0	35	1	20.5078	85	3+	2	1	1	0	1	1	0	0	1	0	0	0	0	0	6.9	9	2	1	1	0	0	0	0	0	0	0	0	0	0	0	0	0	0	0	0
759	2	9.1	0	IVF	1	38	1	38	1	25.4767	70	3+	2	1	3	0	1	1	0	0	1	0	0	0	0	1	7.4	5	2	1	0	0	0	0	0	0	0	0	0	0	0	0	0	0	0	0	0
760	3	8.8	0	FET	2	29	0	30	0	24.6094	79	7+	3	1	1	0	1	2	1	0	0	0	1	0	0	0	5.5	18	2	1	1	2	1	1	0	0	0	1	0	1	0	0	0	0	0	0	0
761	2	11.4	0	FET	2	30	0	31	0	18.3655	76	4+	2	1	1	0	1	1	1	0	1	0	0	0	0	0	8.7	29	2	1	1	2	1	1	0	0	0	1	0	0	1	0	0	0	0	0	0
762	3	8.1	0	FET	1	30	0	31	0	20.0474	54	6+	3	1	2	0	1	2	0	0	0	0	1	0	0	0	12.1	46	2	1	1	2	1	1	0	0	0	1	0	0	1	0	0	0	0	0	0
763	2	8.6	0	FET	2	36	1	37	1	23.7118	49	4+	2	1	2	1	3	2	1	0	0	0	1	0	1	0	5.8	22	2	1	0	0	0	0	0	0	0	0	0	0	0	0	0	0	0	0	0
764	2	12.4	0	FET	2	34	0	35	1	23.4375	55	4+	2	1	1	0	1	2	1	0	0	0	1	0	0	0	7	11	2	2	1	0	0	0	0	0	0	0	0	0	0	0	0	0	0	0	0
765	2	10.3	0	FET	3	30	0	31	0	27.6254	61	4+	2	2	1	0	2	1	2	0	0	1	0	0	1	0	4.07	29	2	1	1	2	1	1	0	0	0	1	1	0	1	0	0	0	0	0	1
766	3	7	1	IVF	1	40	1	41	1	26.3702	104	6+	3	1	2	0	1	1	0	0	0	1	0	0	0	0	4.7	7	1	1	1	0	0	0	0	0	0	0	0	0	0	0	0	0	0	0	0
767	4	7.5	0	FET	2	35	1	36	1	21.1927	56	16+	4	2	2	0	1	1	1	0	1	0	0	0	0	0	5.5	19	2	1	0	1	1	1	0	0	0	1	0	1	0	0	0	0	0	0	0
768	2	10.2	0	IVF	1	31	0	31	0	20.9573	66	5+	2	2	2	0	1	1	0	0	1	0	0	0	0	0	6.9	12	2	1	1	1	1	1	0	0	0	1	0	1	0	0	0	0	0	0	0
769	2	10.9	0	FET	1	32	0	32	0	17.6254	63	5+	2	1	3	0	1	1	0	0	1	0	0	0	0	0	6	23	2	1	1	0	0	0	0	0	0	0	0	0	0	0	0	0	0	0	0
770	3	7.6	0	FET	1	30	0	31	0	24.8016	77	7+	3	2	1	0	3	1	0	0	0	1	0	0	1	0	4.4	25	2	1	1	0	1	0	1	1	0	0	0	0	0	0	0	0	0	0	0
771	2	11.2	0	FET	1	34	0	35	1	19.6283	48	4+	2	1	1	0	1	2	0	0	0	0	1	0	0	0	5.7	20	2	1	1	0	0	0	0	0	0	0	0	0	0	0	0	0	0	0	0
772	3	7.2	0	FET	2	40	1	42	1	19.9481	75	6+	3	2	1	0	1	2	1	0	0	1	0	0	0	0	4.9	14	2	1	0	1	1	1	1	0	1	0	0	0	0	0	0	0	0	0	0
773	3	8.3	0	FET	1	34	0	34	0	23.8054	58	6+	3	1	1	0	1	1	0	0	1	0	0	0	0	0	6.73	32	2	1	0	0	0	0	0	0	0	0	0	0	0	0	0	0	0	0	0
774	2	8.8	0	FET	1	31	0	32	0	22.5827	67	4+	2	1	2	0	2	2	0	0	0	0	1	0	0	0	5.4	20	2	2	1	0	1	0	1	1	0	0	0	0	0	0	0	0	0	0	0
775	4	9.2	0	IVF	1	28	0	28	0	22.0317	58	17+	4	1	1	0	1	2	0	0	1	0	0	0	0	1	8.5	7	2	1	1	0	0	0	0	0	0	0	0	0	0	0	0	0	0	0	0
776	3	8	0	FET	2	32	0	33	0	24.0346	81	6+	3	1	1	0	1	2	1	0	0	0	0	1	0	0	5.4	15	2	1	1	1	1	1	0	0	0	1	0	1	0	0	0	0	1	0	0
777	3	8.4	0	FET	3	30	0	32	0	25.0135	50	9+	3	1	1	0	1	1	2	0	1	0	0	0	0	0	7.3	19	2	1	1	0	0	0	0	0	0	0	0	0	0	0	0	0	0	0	0
778	2	8.1	0	FET	1	28	0	29	0	25.0361	78	5+	2	1	1	0	3	1	0	0	0	1	0	0	1	0	3.7	25	2	1	1	2	1	1	0	0	0	1	1	0	1	0	0	0	0	1	0
779	2	9.8	0	FET	1	29	0	30	0	24.4141	54	4+	2	1	1	0	1	2	0	0	0	0	0	1	0	0	6.9	17	2	1	1	1	1	1	1	0	1	0	0	0	0	0	0	0	0	0	0
780	2	8	0	FET	1	32	0	33	0	21.4109	46	4+	2	1	1	0	1	1	0	0	1	0	0	0	0	0	5.4	23	2	1	1	0	0	0	0	0	0	0	0	0	0	0	0	0	0	0	0
781	3	14.1	0	FET	1	31	0	32	0	20.202	60	6+	3	2	3	1	2	2	0	1	0	0	1	0	0	0	7.3	15	1	1	1	0	0	0	0	0	0	0	0	0	0	0	0	0	0	0	0
782	3	8.4	0	FET	3	36	1	37	1	23.03	56	8+	3	1	3	2	1	1	1	1	1	0	0	0	0	0	7.4	20	2	1	0	1	1	1	1	0	1	0	0	0	0	0	0	0	0	0	0
783	2	9.4	0	IVF	1	30	0	31	0	20.202	63	3+	2	2	1	0	1	2	0	0	1	0	0	0	0	0	7.5	11	2	1	1	1	1	1	1	0	1	0	0	0	0	0	0	0	0	0	0
784	2	9.5	0	IVF	1	33	0	34	0	20.5693	56	3+	2	1	1	0	1	2	0	0	0	1	0	0	0	0	7.1	15	2	1	0	1	1	1	0	0	0	1	0	1	0	0	0	0	0	0	0
785	4	8.4	0	FET	2	29	0	31	0	21.1203	72	14+	4	1	1	0	1	2	1	0	0	0	0	1	0	0	6.7	22	1	2	0	0	0	0	0	0	0	0	0	0	0	0	0	0	0	0	0
786	3	7.7	0	FET	2	31	0	33	0	20.6193	81	10+	3	2	3	0	1	1	1	0	1	0	0	0	0	0	4.9	11	2	2	1	2	1	1	0	0	0	1	0	0	1	0	0	0	0	0	0
787	2	14.4	0	IVF	1	39	1	39	1	25.5102	58	3+	2	2	3	1	1	1	0	1	1	0	0	0	0	0	6.5	17	2	1	0	1	1	1	0	0	0	1	1	1	0	0	0	0	0	0	0
788	2	9.2	0	FET	1	31	0	32	0	22.2222	82	4+	2	1	1	0	1	1	0	0	1	0	0	0	0	0	7.4	17	2	1	1	2	1	1	1	0	1	0	0	0	0	0	0	0	0	0	0
789	1	10	0	IVF	1	30	0	30	0	22.6757	49	2+	1	1	2	0	1	1	0	0	1	0	0	0	0	0	6.9	9	2	1	1	1	1	1	1	0	1	0	0	0	0	0	0	0	0	0	0
790	2	8.9	0	IVF	1	25	0	25	0	24.8358	42	3+	2	1	2	0	1	1	0	0	1	0	0	0	0	0	8.7	16	2	1	1	1	1	1	0	0	0	1	0	1	0	0	0	0	0	0	0
791	3	10.3	0	IVF	1	38	1	39	1	22.6562	74	8+	3	2	2	1	1	2	0	1	0	0	1	0	0	0	10.2	13	2	1	1	2	1	1	0	0	0	1	0	1	0	0	0	0	0	0	0
792	2	9.2	0	FET	1	33	0	33	0	27.0552	54	5+	2	1	1	0	2	1	0	0	0	1	0	0	1	0	0.8	24	2	1	1	0	0	0	0	0	0	0	0	0	0	0	0	0	0	0	0
793	2	9.1	0	FET	2	29	0	30	0	22.0317	83	3+	2	2	1	0	1	2	0	0	0	0	1	0	0	0	9.5	22	2	1	1	1	1	1	0	0	0	1	0	1	0	0	0	0	0	0	0
794	1	8.5	0	FET	2	34	0	34	0	23.1405	47	2+	1	1	2	0	2	1	0	0	0	1	0	0	1	0	6.5	17	2	1	1	0	0	0	0	0	0	0	0	0	0	0	0	0	0	0	0
795	2	8.3	0	FET	3	37	1	37	1	24.6094	55	4+	2	1	4	0	1	1	1	0	1	0	0	0	0	0	6.3	24	2	1	0	0	0	0	0	0	0	0	0	0	0	0	0	0	0	0	0
796	2	11.5	0	FET	3	30	0	31	0	21.2306	56	4+	2	1	1	0	1	2	1	0	0	0	1	0	0	0	5.2	18	2	1	1	0	0	0	0	0	0	0	0	0	0	0	0	0	0	0	0
797	2	11.1	0	FET	3	31	0	32	0	22.0317	63	4+	2	2	2	0	1	1	1	0	1	0	0	0	0	0	7.8	19	2	2	1	0	0	0	0	0	0	0	0	0	0	0	0	0	0	0	0
798	3	10.7	0	IVF	1	29	0	29	0	20.3125	67	5+	3	2	2	0	1	1	0	0	1	0	0	0	0	0	8.53	13	2	1	0	0	0	0	0	0	0	0	0	0	0	0	0	0	0	0	0
799	2	9.2	0	FET	1	32	0	33	0	20.1264	70	4+	2	1	2	0	1	1	0	0	0	0	1	0	0	0	6	23	2	1	1	0	0	0	0	0	0	0	0	0	0	0	0	0	0	0	0
800	3	9.5	0	FET	2	40	1	41	1	25.7812	89	8+	3	1	2	1	2	1	1	0	1	0	0	0	0	0	5.9	13	2	1	1	0	0	0	0	0	0	0	0	0	0	0	0	0	0	0	0
801	2	8.1	0	FET	2	29	0	29	0	23.0546	56	3+	2	2	1	0	1	2	1	0	0	0	1	0	0	0	4.4	14	2	1	1	0	1	0	1	1	0	0	0	0	0	0	0	0	0	0	0
802	2	8.3	0	FET	1	31	0	32	0	19.721	97	4+	2	2	4	1	1	1	0	1	1	0	0	0	0	0	5.3	7	2	1	1	1	1	1	0	0	0	1	0	1	0	0	0	0	0	0	0
803	2	9	0	IVF	1	28	0	29	0	25.5859	41	3+	2	1	2	0	2	1	1	0	1	0	0	0	0	0	7.5	12	2	1	0	0	1	0	1	1	0	0	0	0	0	0	0	0	0	0	0
804	1	10.1	0	FET	1	33	0	34	0	17.9089	50	1+	1	1	2	0	1	1	0	0	0	0	0	1	0	0	7.6	28	1	1	1	0	0	0	0	0	0	0	0	0	0	0	0	0	0	0	0
805	2	8.6	0	FET	2	33	0	34	0	19.5312	71	4+	2	2	1	0	1	2	1	0	1	0	0	0	0	0	7.4	22	1	2	1	1	1	1	0	0	0	1	0	1	0	0	0	1	0	0	0
806	2	8.5	0	IVF	1	38	1	38	1	24.539	65	4+	2	2	1	0	1	2	0	0	0	0	1	0	0	1	11	6	1	2	0	0	0	0	0	0	0	0	0	0	0	0	0	0	0	0	0
807	3	9.5	0	FET	2	40	1	41	1	22.5827	63	6+	3	1	1	0	1	2	1	0	1	0	0	0	0	1	8	8	1	2	0	1	1	1	0	0	0	1	0	1	0	0	0	0	0	0	0
808	4	9	0	IVF	1	27	0	29	0	22.1893	58	16+	4	1	1	0	1	1	0	0	1	0	0	0	0	1	2.8	6	2	1	1	0	0	0	0	0	0	0	0	0	0	0	0	0	0	0	0
809	2	10.5	0	FET	1	25	0	25	0	23.4375	48	3+	2	2	6	1	1	1	2	1	1	0	0	0	0	0	5.9	29	2	1	1	1	1	1	0	0	0	1	0	1	0	0	0	0	0	0	0
810	2	8.3	0	FET	1	32	0	32	0	18.6122	56	3+	2	2	3	1	1	1	0	1	0	0	1	0	0	0	4.6	18	1	1	0	0	0	0	0	0	0	0	0	0	0	0	0	0	0	0	0
811	2	7.3	0	IVF	1	23	0	24	0	19.7266	63	5+	2	1	2	0	1	2	0	0	0	0	1	0	0	1	6.4	9	1	2	1	0	0	0	0	0	0	0	0	0	0	0	0	0	0	0	0
812	2	9.6	0	IVF	1	32	0	33	0	20.83	67	4+	2	1	3	0	1	1	0	0	1	0	0	0	0	0	8.5	19	2	1	1	0	1	0	1	1	0	0	0	0	0	0	0	0	0	0	0
813	2	10.6	0	FET	1	39	1	39	1	24.7934	78	3+	2	1	1	0	1	1	0	0	1	0	0	0	0	0	8.5	20	2	1	1	1	1	1	0	0	0	1	0	1	0	0	0	0	0	0	0
814	2	8.9	0	FET	2	28	0	29	0	21.6418	62	5+	2	1	3	0	1	2	1	0	0	0	1	0	0	0	5.2	20	2	1	1	0	0	0	0	0	0	0	0	0	0	0	0	0	0	0	0
815	2	8.5	0	IVF	1	35	1	35	1	22.4273	54	4+	2	2	1	0	1	1	0	0	1	0	0	0	0	0	7.6	12	2	1	1	0	0	0	0	0	0	0	0	0	0	0	0	0	0	0	0
816	3	8.1	0	FET	4	31	0	33	0	23.4221	63	7+	3	1	2	0	1	1	3	0	1	0	0	0	0	0	6.7	22	2	1	1	1	1	1	1	0	1	0	0	0	0	0	0	0	0	0	0
817	2	8.2	0	IVF	1	44	1	44	1	26.1719	80	4+	2	2	1	0	1	2	0	0	0	0	1	0	0	0	9.3	14	2	1	1	0	0	0	0	0	0	0	0	0	0	0	0	0	0	0	0
818	2	9.3	0	FET	1	31	0	32	0	20.2694	77	4+	2	1	1	0	1	1	0	0	0	0	1	0	0	0	5.3	17	2	1	1	1	1	1	0	0	0	1	0	1	0	0	0	0	0	0	0
819	3	9.6	0	FET	2	37	1	38	1	20.4467	78	6+	3	2	3	1	1	1	1	0	1	0	0	0	0	0	5.1	13	2	1	1	1	1	1	0	0	0	1	0	1	0	0	0	0	0	0	0
820	2	8.1	0	IVF	1	29	0	30	0	19.5965	67	3+	2	1	1	0	1	2	0	0	0	0	1	0	0	0	6.9	23	2	1	1	1	1	1	1	0	1	0	0	0	0	0	0	0	0	0	0
821	3	13.4	0	FET	2	29	0	30	0	18.5121	94	7+	3	1	1	0	3	2	1	0	0	0	1	0	1	0	6.4	20	2	1	1	0	0	0	0	0	0	0	0	0	0	0	0	0	0	0	0
822	2	10.2	0	IVF	1	40	1	40	1	19.487	66	5+	2	1	4	1	1	2	0	0	1	0	0	0	0	0	5	8	2	1	1	0	0	0	0	0	0	0	0	0	0	0	0	0	0	0	0
823	2	8.7	0	IVF	1	34	0	34	0	23.4375	48	3+	2	1	4	2	1	1	0	0	1	0	0	0	0	0	6.1	20	2	1	1	2	1	1	0	0	0	1	0	0	1	0	0	0	0	0	0
824	2	10.1	0	FET	1	34	0	35	1	18.2066	69	3+	2	1	1	0	1	1	0	0	1	0	0	0	0	0	4.86	35	2	1	0	0	0	0	0	0	0	0	0	0	0	0	0	0	0	0	0
825	2	11.2	0	FET	3	39	1	40	1	23.5078	67	3+	2	1	3	0	1	1	2	1	0	0	1	0	0	0	7.3	12	2	2	0	1	1	1	1	0	1	0	0	0	0	0	0	0	0	0	0
826	3	13.5	0	IVF	1	29	0	30	0	30.5931	70	8+	3	2	1	0	2	1	0	0	0	1	0	0	0	0	5.6	16	2	1	0	1	1	1	1	0	1	0	0	0	0	0	0	0	0	0	0
827	3	7.8	0	FET	2	41	1	43	1	24.8047	84	8+	3	2	4	0	1	2	1	0	0	0	1	0	0	0	6.5	14	2	1	1	0	0	0	0	0	0	0	0	0	0	0	0	0	0	0	0
828	3	8.5	0	FET	1	35	1	35	1	23.3844	63	6+	3	2	3	1	1	1	0	0	1	0	0	0	0	0	4.9	28	2	1	1	2	1	1	0	0	0	1	0	0	1	0	0	0	0	0	0
829	3	7.5	0	FET	2	31	0	32	0	22.8329	56	7+	3	2	1	0	1	1	2	0	1	0	0	0	0	0	6.1	13	2	1	0	2	1	1	0	0	0	1	0	0	1	0	0	0	0	0	0
830	3	7.9	0	FET	1	38	1	38	1	19.9219	58	6+	3	1	1	0	1	1	0	0	1	0	0	0	0	0	7.1	24	2	1	0	1	1	1	0	0	0	1	0	1	0	0	0	0	0	0	0
831	3	7	1	FET	1	37	1	38	1	19.1327	52	6+	3	2	1	0	2	1	0	0	0	1	0	0	1	0	8.9	31	2	1	0	0	1	0	1	1	0	0	0	0	0	0	0	0	0	0	0
832	3	8.5	0	FET	1	29	0	30	0	21.83	67	6+	3	2	1	0	1	2	0	0	0	0	1	0	0	0	4.9	32	2	1	1	2	1	1	0	0	0	1	0	0	1	0	1	0	0	0	0
833	4	8.1	0	IVF	1	30	0	31	0	27.7887	44	17+	4	1	1	0	3	1	0	0	0	1	0	0	1	0	5.8	10	2	1	0	0	0	0	0	0	0	0	0	0	0	0	0	0	0	0	0
834	2	11.1	0	IVF	1	32	0	32	0	17.898	70	4+	2	1	2	0	1	2	0	0	0	0	1	0	0	0	6.3	9	2	1	1	0	0	0	0	0	0	0	0	0	0	0	0	0	0	0	0
835	4	8	0	IVF	1	33	0	35	1	24.6355	61	12+	4	2	2	0	2	1	0	0	0	0	1	0	0	0	7	18	2	1	1	1	1	1	1	0	1	0	0	0	0	0	0	0	0	0	0
836	3	9.6	0	FET	1	31	0	32	0	19.6283	53	6+	3	1	1	0	1	1	0	0	0	1	0	0	0	0	6.2	28	2	1	1	1	1	1	1	0	1	0	0	0	0	0	0	0	0	0	0
837	2	8.9	0	FET	1	29	0	29	0	27.5482	56	5+	2	1	1	0	1	2	0	0	0	0	1	0	0	0	4.1	25	2	1	1	0	0	0	0	0	0	0	0	0	0	0	0	0	0	0	0
838	2	9.6	0	FET	1	42	1	43	1	30.0433	61	4+	2	1	1	0	1	1	0	0	0	1	0	0	0	0	6	13	2	1	1	1	1	1	0	0	0	1	0	1	0	0	0	1	0	0	0
839	4	9.6	0	IVF	1	33	0	34	0	25	62	13+	4	1	1	0	2	1	0	0	0	1	0	0	0	0	3.3	8	2	1	1	0	0	0	0	0	0	0	0	0	0	0	0	0	0	0	0
840	2	7.3	0	IVF	1	31	0	32	0	22.0604	58	4+	2	1	3	0	1	1	0	0	1	0	0	0	0	1	5.2	4	2	2	1	1	1	1	0	0	0	1	0	1	0	0	0	0	0	0	0
841	2	9.4	0	IVF	1	28	0	29	0	24.0055	90	5+	2	1	1	0	1	1	0	0	0	0	0	1	0	0	5.1	26	2	1	0	0	0	0	0	0	0	0	0	0	0	0	0	0	0	0	0
842	2	8.2	0	FET	2	31	0	32	0	21.4844	58	3+	2	1	2	0	1	1	0	0	0	1	0	0	0	0	6.4	13	1	2	0	0	0	0	0	0	0	0	0	0	0	0	0	0	0	0	0
843	3	9.6	0	IVF	1	38	1	39	1	23.0529	56	11+	3	2	2	0	2	1	0	0	1	0	0	0	0	0	8.9	8	2	1	0	2	1	1	1	0	1	0	0	0	0	0	0	0	0	0	0
844	2	9	0	IVF	1	26	0	27	0	25.7819	44	4+	2	1	1	0	1	2	0	0	1	0	0	0	0	0	5.9	15	2	1	0	0	0	0	0	0	0	0	0	0	0	0	0	0	0	0	0
845	2	11.3	0	FET	1	35	1	36	1	24.7768	76	5+	2	1	1	0	2	1	0	0	1	0	0	0	0	0	7.3	31	2	1	1	1	1	1	1	0	1	0	0	0	0	0	0	0	0	0	0
846	2	9.4	0	FET	1	33	0	34	0	19.4734	81	6	2	1	1	0	1	1	0	0	1	0	0	0	0	0	6.9	18	2	1	1	0	1	0	1	1	0	0	0	0	0	0	0	0	0	0	0
847	2	8.5	0	FET	1	30	0	31	0	24.3418	84	5	2	1	1	0	1	2	0	0	0	0	1	0	0	0	5.6	21	2	1	1	1	1	1	0	0	0	1	0	1	0	0	0	0	1	0	0
848	4	8.8	0	FET	1	30	0	31	0	30.8594	77	14+	4	1	1	0	1	2	0	0	0	0	1	0	0	0	6.9	23	2	1	1	1	1	1	1	0	1	0	0	0	0	0	0	0	0	0	0
849	1	9.9	0	FET	2	30	0	31	0	17.8465	63	2+	1	1	3	1	1	1	1	0	1	0	0	0	0	0	6.5	39	2	1	1	1	1	1	0	0	0	1	0	1	0	0	0	0	0	0	0
850	2	7.9	0	FET	1	39	1	39	1	22.0317	58	5+	2	1	4	0	1	1	0	0	0	1	0	0	0	0	11	6	1	1	1	1	1	1	0	0	0	1	0	1	0	0	0	0	0	1	0
851	2	11.6	0	IVF	1	33	0	34	0	25.2595	53	3+	2	1	1	0	1	1	0	0	0	1	0	0	0	0	5.8	15	2	1	1	0	0	0	0	0	0	0	0	0	0	0	0	0	0	0	0
852	3	9	0	FET	1	31	0	32	0	23.6336	58	7+	3	1	1	0	1	2	0	0	0	0	1	0	0	0	4.8	22	2	1	1	1	1	1	0	0	0	1	0	1	0	0	0	0	0	0	0
853	2	8	0	IVF	1	33	0	33	0	23.03	63	5+	2	2	4	0	1	1	0	0	1	0	0	0	0	0	5.2	13	2	1	1	0	0	0	0	0	0	0	0	0	0	0	0	0	0	0	0
854	3	10.4	0	FET	1	32	0	33	0	21.2585	58	6+	3	2	2	0	1	1	0	0	1	0	0	0	0	0	10.6	15	2	2	0	0	0	0	0	0	0	0	0	0	0	0	0	0	0	0	0
855	2	9	0	FET	2	32	0	33	0	24.0346	71	4+	2	1	1	0	1	2	1	0	0	0	1	0	0	0	5	33	2	1	1	1	1	1	1	0	1	0	0	0	0	0	0	0	0	0	0
856	3	8.5	0	FET	2	36	1	37	1	25.0361	84	9+	3	1	5	1	1	1	1	0	1	0	0	0	0	0	6.9	14	2	1	0	0	0	0	0	0	0	0	0	0	0	0	0	0	0	0	0
857	2	9	0	IVF	1	40	1	41	1	27.7344	66	4+	2	2	5	1	1	1	0	0	1	0	0	0	0	0	7.1	8	2	2	1	1	1	1	0	0	0	1	0	1	0	0	0	0	0	0	0
858	2	8.4	0	IVF	1	34	0	34	0	26.5625	74	3+	2	1	1	0	1	2	0	0	0	0	1	0	0	0	6.6	7	1	1	0	2	1	1	0	0	0	1	1	0	1	0	0	0	0	0	0
859	2	9.6	0	FET	2	34	0	34	0	20.8209	48	5+	2	1	3	0	1	1	1	0	1	0	0	0	0	0	4.5	8	1	2	0	0	0	0	0	0	0	0	0	0	0	0	0	0	0	0	0

## Sheet: Sheet2
group
